# Supplementary material for: Tra1 controls the transcriptional landscape of the aging cell
Source: G3 (Bethesda). 2022 Oct 31;13(1):jkac287. doi: 10.1093/g3journal/jkac287 (PMC9836359; doi:10.1093/g3journal/jkac287)
Supplement: jkac287_Supplementary_Data [file jkac287_supplementary_data.zip]

Archive with 7 entries (6 files):
- Suppl/
- Suppl/Table_S2_G3-2022-403832.xlsx
- Suppl/Supplemental_Figure_Legends_G3-2022-403832.docx
- Suppl/Table_S1_G3-2022-403832.docx
- Suppl/Figure_S3_G3-2022-403832.png
- Suppl/Figure_S1_G3-2022-403832.png
- Suppl/Figure_S2_G3-2022-403832.png
