# Supplementary material for: Tra1 controls the transcriptional landscape of the aging cell
Source: G3 (Bethesda). 2022 Oct 31;13(1):jkac287. doi: 10.1093/g3journal/jkac287 (PMC9836359; doi:10.1093/g3journal/jkac287)
Supplement: jkac287_Supplementary_Data [file jkac287_supplementary_data.zip › Suppl/Table_S2_G3-2022-403832.xlsx]

## Sheet: DEGs tra1Q3vTRA1 Day 0
baseMean	log2FoldChange	lfcSE	stat	pvalue	padj	Systematic
27231.5	-5.1317	0.0505452	101.527	0	0	YGL256W
8853.78	-4.16993	0.0576695	72.3075	0	0	YOL154W
21523.4	-3.63963	0.0484844	75.0679	0	0	YGL255W
1906.63	-3.4435	0.0809264	42.551	0	0	YKR075C
500.249	-3.07661	0.11572	26.5867	9.68e-156	1.37e-153	YGL258W
1794.28	-3.03778	0.0703865	43.1585	0	0	YOR387C
11.096	-3.02273	0.721255	4.19093	2.78e-05	7.08e-05	YHR054W-A
10.5775	-2.89617	0.743084	3.8975	9.72e-05	0.000232514	YOR314W
24535.3	-2.63987	0.0510306	51.7311	0	0	YHR092C
5.21613	-2.63638	1.02552	2.57077	0.0101472	0.0178704	YER067C-A
6828.75	-2.47353	0.0419731	58.9312	0	0	YDR516C
22.9912	-2.39787	0.455825	5.26051	1.44e-07	4.65e-07	YOR203W
2162.18	-2.39142	0.0708699	33.7438	1.32e-249	3.89e-247	YMR120C
660.223	-2.36466	0.0904623	26.1397	1.29e-150	1.64e-148	YJR115W
148.043	-2.26735	0.186997	12.1251	7.78e-34	1.15e-32	YBR285W
5430.48	-2.21924	0.0462424	47.9915	0	0	YER062C
263.691	-2.17057	0.136174	15.9397	3.36e-57	9.56e-56	YER188W
2669.01	-2.16742	0.0611882	35.4221	7.79e-275	2.66e-272	YDR277C
22635.8	-2.13975	0.0967803	22.1093	2.57e-108	1.87e-106	YJL153C
750.917	-2.13467	0.090947	23.4716	7.96e-122	7.27e-120	YDL021W
1675.57	-2.13078	0.0757019	28.147	2.61e-174	4.03e-172	YER067W
2032.79	-2.09548	0.0691319	30.3113	8.14e-202	1.6e-199	YNL144C
5.26063	-2.08245	0.931095	2.23656	0.0253149	0.0414232	YHR052W-A
1560.74	-2.07548	0.0679697	30.5354	8.84e-205	1.85e-202	YAL061W
132.887	-1.94183	0.184238	10.5398	5.66e-26	6.02e-25	YCL048W-A
55.312	-1.90451	0.287148	6.6325	3.3e-11	1.46e-10	YOR313C
53.7125	-1.88277	0.275055	6.84508	7.64e-12	3.57e-11	YIL060W
4554	-1.88045	0.04845	38.8122	0	0	YKL103C
2541.86	-1.85372	0.0529658	34.9983	2.38e-268	7.73e-266	YKR058W
54.8955	-1.83659	0.282599	6.49894	8.09e-11	3.48e-10	YGR290W
22.9002	-1.82796	0.425673	4.29429	1.75e-05	4.59e-05	YDR281C
117.786	-1.82606	0.189687	9.62674	6.17e-22	5.35e-21	YOL014W
2432.3	-1.82269	0.0600747	30.3404	3.36e-202	6.81e-200	YNL141W
2333.25	-1.79174	0.0581336	30.8212	1.36e-208	2.95e-206	YGR044C
93.6304	-1.74335	0.213344	8.17152	3.05e-16	1.93e-15	YPR116W
362.148	-1.73931	0.114464	15.1952	3.8e-52	9.79e-51	YER066W
1515.27	-1.72473	0.0651669	26.4664	2.36e-154	3.13e-152	YBR298C
1132.61	-1.71853	0.0824827	20.835	2.08e-96	1.26e-94	YDL079C
1189.03	-1.69492	0.0730949	23.188	6.02e-119	5.07e-117	YOR107W
81.5999	-1.67854	0.228279	7.35301	1.94e-13	1.02e-12	YER066C-A
524.896	-1.67289	0.0929416	17.9993	1.97e-72	7.66e-71	YDL049C
297.009	-1.66006	0.12159	13.6529	1.94e-42	3.88e-41	YFL052W
4942.31	-1.63449	0.0450963	36.2443	1.22e-287	4.4e-285	YLR058C
1197.4	-1.61894	0.0690298	23.4528	1.24e-121	1.12e-119	YDL227C
863.331	-1.61187	0.0788345	20.4462	6.49e-93	3.69e-91	YGR205W
1793.69	-1.57993	0.0629906	25.082	7.81e-139	8.74e-137	YGR052W
2323.43	-1.5568	0.0583707	26.6708	1.03e-156	1.48e-154	YGR249W
1185.84	-1.55221	0.0754834	20.5637	5.81e-94	3.36e-92	YJL056C
2329.16	-1.55191	0.0530283	29.2657	2.83e-188	5.1e-186	YDR247W
1154.6	-1.51751	0.0649583	23.3613	1.06e-120	9.27e-119	YIL162W
838.446	-1.50445	0.0811009	18.5504	8.09e-77	3.43e-75	YNL234W
365.922	-1.4958	0.111901	13.3672	9.4e-41	1.79e-39	YMR206W
1070.23	-1.48238	0.068927	21.5065	1.35e-102	9.25e-101	YKL001C
1863.1	-1.43922	0.0617427	23.31	3.51e-120	3.04e-118	YPR157W
1757.31	-1.43797	0.134134	10.7204	8.17e-27	8.97e-26	YMR090W
11786	-1.43773	0.0376449	38.1918	0	0	YFR015C
623.605	-1.43517	0.0856898	16.7484	5.82e-63	1.89e-61	YLR132C
841.657	-1.43464	0.0930986	15.4099	1.4e-53	3.75e-52	YNL194C
1424.67	-1.4343	0.0652318	21.9878	3.77e-107	2.72e-105	YOR347C
219.85	-1.42572	0.135387	10.5306	6.24e-26	6.62e-25	YMR003W
1585.66	-1.41524	0.0644552	21.9569	7.44e-107	5.31e-105	YGR286C
1575.58	-1.40375	0.0611102	22.9708	9.14e-117	7.41e-115	YBR105C
1591.86	-1.39376	0.0805674	17.2993	4.76e-67	1.72e-65	YGR049W
68.2918	-1.39296	0.252108	5.52524	3.29e-08	1.14e-07	YGR174W-A
1822.93	-1.39247	0.0615673	22.617	2.95e-113	2.33e-111	YHL036W
13506.5	-1.38776	0.042648	32.5397	2.92e-232	7.59e-230	YEL011W
1035.89	-1.38079	0.0707173	19.5255	6.66e-85	3.28e-83	YKR098C
452.508	-1.37705	0.0986574	13.9579	2.82e-44	5.93e-43	YBR066C
1269.33	-1.36091	0.0640152	21.2591	2.71e-100	1.73e-98	YDR089W
1268.39	-1.3563	0.0688596	19.6967	2.3e-86	1.16e-84	YCR091W
1736.06	-1.35544	0.0579135	23.4046	3.84e-121	3.41e-119	YDR222W
746.425	-1.35502	0.0845969	16.0173	9.67e-58	2.8e-56	YKL078W
201.201	-1.35472	0.140805	9.62128	6.5e-22	5.62e-21	YKR106W
70.5009	-1.35245	0.24103	5.61114	2.01e-08	7.07e-08	YHR093W
1945.48	-1.34779	0.0566841	23.7772	5.75e-125	5.57e-123	YBR053C
168.66	-1.34556	0.156411	8.60268	7.79e-18	5.37e-17	YHR213W-B
11510.4	-1.33928	0.0398552	33.6036	1.49e-247	4.2e-245	YCL025C
3084.15	-1.339	0.0505025	26.5135	6.78e-155	9.16e-153	YHR049W
1862.27	-1.3365	0.0567134	23.5658	8.64e-123	8.12e-121	YNL173C
824.994	-1.32966	0.0764645	17.3893	9.95e-68	3.63e-66	YDR453C
2627.38	-1.32778	0.0623188	21.3062	9.95e-101	6.39e-99	YGL184C
45.5588	-1.30994	0.292172	4.48346	7.34e-06	2.01e-05	YIL059C
1422.35	-1.30499	0.161148	8.09811	5.58e-16	3.46e-15	YLR142W
2369.42	-1.30262	0.0521551	24.9759	1.12e-137	1.23e-135	YMR291W
2352.47	-1.29963	0.0497024	26.1481	1.03e-150	1.34e-148	YAR015W
871.554	-1.29701	0.0977517	13.2684	3.53e-40	6.62e-39	YDR070C
853.371	-1.29643	0.0760711	17.0423	3.99e-65	1.35e-63	YDR124W
15.628	-1.28559	0.557231	2.3071	0.0210492	0.0349455	YKR012C
1350.77	-1.2839	0.0609323	21.0709	1.47e-98	9.09e-97	YER042W
11.683	-1.27136	0.564548	2.25199	0.0243228	0.039961	YGR204C-A
1772.91	-1.26765	0.0583569	21.7223	1.26e-104	8.81e-103	YJL212C
2094.67	-1.26745	0.0612408	20.6961	3.76e-95	2.22e-93	YGR108W
64.5146	-1.26336	0.24376	5.1828	2.19e-07	6.94e-07	YJR047C
9458.42	-1.24773	0.0459538	27.1517	2.42e-162	3.64e-160	YLR180W
1242.95	-1.24498	0.0774455	16.0755	3.79e-58	1.11e-56	YKR076W
1759.06	-1.23929	0.060412	20.5139	1.62e-93	9.28e-92	YMR189W
645.895	-1.23812	0.0902195	13.7235	7.35e-43	1.48e-41	YOL047C
46.215	-1.23488	0.282837	4.36605	1.27e-05	3.36e-05	YJL215C
1184.26	-1.22796	0.0680469	18.0458	8.51e-73	3.39e-71	YNL277W
1529.91	-1.22558	0.0572134	21.4213	8.46e-102	5.66e-100	YBR203W
1240.78	-1.21901	0.0766294	15.9079	5.58e-57	1.58e-55	YBR238C
34.1802	-1.21894	0.326196	3.73682	0.000186361	0.000431517	YKL031W
1496.13	-1.21617	0.0599897	20.273	2.23e-91	1.23e-89	YGL209W
539.982	-1.20892	0.0882143	13.7043	9.56e-43	1.92e-41	YBR157C
419.914	-1.20016	0.112629	10.6559	1.64e-26	1.78e-25	YLR070C
615.963	-1.19963	0.0930602	12.8909	5.07e-38	8.84e-37	YPR013C
22.2062	-1.19519	0.410539	2.91128	0.00359951	0.00687276	YOL046C
1439.14	-1.19503	0.0599652	19.9288	2.29e-88	1.21e-86	YJR010W
32039.1	-1.18834	0.0473513	25.0962	5.47e-139	6.34e-137	YDR502C
183.135	-1.18458	0.14299	8.28435	1.19e-16	7.7e-16	YGR109C
862.406	-1.18432	0.0715418	16.5543	1.49e-61	4.65e-60	YML123C
1573.67	-1.18241	0.0600599	19.6872	2.78e-86	1.39e-84	YER158C
706.165	-1.18216	0.0903086	13.0902	3.75e-39	6.73e-38	YOR229W
5261.13	-1.17986	0.0465758	25.3321	1.42e-141	1.67e-139	YLR177W
1541.7	-1.17401	0.0632764	18.5537	7.61e-77	3.25e-75	YBR147W
200.183	-1.17102	0.154631	7.57297	3.65e-14	2e-13	YDL037C
5402.23	-1.17095	0.0615888	19.0124	1.35e-80	6.37e-79	YGR037C
1238.39	-1.16746	0.0679647	17.1775	3.91e-66	1.37e-64	YBL069W
4821.76	-1.16418	0.0489519	23.7822	5.1e-125	5.01e-123	YNL015W
25168.6	-1.16093	0.0507898	22.8576	1.23e-115	9.83e-114	YLR109W
1263.69	-1.1605	0.0623249	18.6202	2.21e-77	9.67e-76	YLR173W
2195.39	-1.16014	0.0541991	21.4051	1.2e-101	7.85e-100	YOR101W
5589.34	-1.15877	0.040356	28.7138	2.57e-181	4.39e-179	YJL082W
1085.63	-1.15281	0.0744262	15.4893	4.1e-54	1.11e-52	YOR315W
1081.1	-1.1468	0.0764539	14.9999	7.35e-51	1.84e-49	YGL104C
967.549	-1.14371	0.223325	5.12126	3.03e-07	9.57e-07	YGR043C
1850.15	-1.12701	0.0570355	19.7598	6.61e-87	3.35e-85	YFR014C
354.959	-1.12452	0.110463	10.1801	2.43e-24	2.4e-23	YPL156C
2761.24	-1.12159	0.0514579	21.7962	2.52e-105	1.78e-103	YIR035C
3599.57	-1.11939	0.049975	22.3989	4.03e-111	3.12e-109	YLR130C
673.903	-1.11774	0.0833047	13.4175	4.78e-41	9.25e-40	YGR268C
6383.45	-1.11641	0.0429787	25.976	9.26e-149	1.16e-146	YNL220W
677.365	-1.11532	0.0894293	12.4715	1.07e-35	1.71e-34	YPR006C
334.727	-1.11479	0.114804	9.71034	2.72e-22	2.42e-21	YOL128C
105.129	-1.11191	0.190254	5.84436	5.09e-09	1.88e-08	YHR140W
434.602	-1.10967	0.103905	10.6797	1.27e-26	1.38e-25	YGR079W
1081.24	-1.10193	0.0671025	16.4216	1.34e-60	4.08e-59	YOR128C
869.919	-1.10121	0.0779181	14.133	2.38e-45	5.15e-44	YGR289C
2437.49	-1.09649	0.0592502	18.5061	1.84e-76	7.72e-75	YGR149W
2797.82	-1.09231	0.053662	20.3553	4.16e-92	2.35e-90	YBL064C
608.699	-1.09067	0.0967016	11.2787	1.67e-29	2.07e-28	YDR123C
1098.36	-1.08884	0.0773257	14.0813	4.95e-45	1.06e-43	YDR019C
2929.28	-1.08507	0.0485383	22.3549	1.08e-110	8.17e-109	YNL200C
223.506	-1.08347	0.133595	8.11005	5.06e-16	3.15e-15	YHL022C
218.834	-1.08216	0.133187	8.12512	4.47e-16	2.79e-15	YHR022C
560.33	-1.08033	0.088934	12.1476	5.91e-34	8.73e-33	YNR014W
24.9951	-1.07548	0.407122	2.64167	0.00824993	0.0147983	YDR230W
2067.95	-1.07053	0.053315	20.0794	1.12e-89	6.04e-88	YBR006W
3848.73	-1.068	0.0436877	24.4462	5.52e-132	5.69e-130	YJR096W
1410.58	-1.06441	0.0634169	16.7842	3.18e-63	1.04e-61	YGL035C
8128.14	-1.06414	0.0417848	25.4671	4.57e-143	5.49e-141	YAL060W
104.408	-1.06242	0.201431	5.27439	1.33e-07	4.33e-07	YDR112W
732.283	-1.06125	0.0783873	13.5386	9.25e-42	1.82e-40	YDR451C
3066.28	-1.05944	0.0574283	18.448	5.41e-76	2.25e-74	YGR248W
514.34	-1.05894	0.092726	11.4201	3.32e-30	4.27e-29	YDR482C
4803.18	-1.05842	0.0474363	22.3124	2.8e-110	2.09e-108	YMR169C
1924.47	-1.05517	0.0605111	17.4377	4.27e-68	1.57e-66	YIL111W
1209.89	-1.05513	0.0741972	14.2206	6.83e-46	1.49e-44	YHL028W
1920.66	-1.05441	0.0578275	18.2337	2.79e-74	1.14e-72	YGR194C
644.48	-1.05095	0.0875938	11.998	3.64e-33	5.25e-32	YPR167C
1784.28	-1.04815	0.0633497	16.5455	1.73e-61	5.36e-60	YNL217W
24.7233	-1.04102	0.391618	2.65825	0.00785477	0.0141286	YGL258W-A
713.452	-1.03917	0.0789807	13.1573	1.55e-39	2.83e-38	YLR446W
2761.41	-1.03226	0.0549027	18.8016	7.32e-79	3.32e-77	YPR127W
127.956	-1.0314	0.170131	6.06242	1.34e-09	5.23e-09	YGR292W
2837.24	-1.02759	0.0650368	15.8002	3.1e-56	8.71e-55	YMR081C
698.411	-1.02757	0.0771295	13.3226	1.71e-40	3.24e-39	YGL229C
2629.59	-1.0271	0.0553113	18.5695	5.67e-77	2.44e-75	YMR038C
1995.1	-1.02652	0.0615289	16.6835	1.73e-62	5.55e-61	YBR230C
2606.69	-1.02578	0.285688	3.59057	0.000329954	0.000739462	YLR327C
17.7321	-1.01346	0.46786	2.16616	0.0302993	0.0490107	YOR072W-A
422.778	-1.01003	0.106272	9.50418	2.02e-21	1.7e-20	YLL053C
19.6183	-1.00872	0.459719	2.19421	0.0282203	0.0457963	YHR139C-A
6769.25	-1.00862	0.0434054	23.2372	1.92e-119	1.64e-117	YNL134C
1366.17	-1.0016	0.0664105	15.0819	2.13e-51	5.38e-50	YKR069W
6068.77	-0.99874	0.0472439	21.1401	3.4e-99	2.12e-97	YER037W
22427.6	-0.99781	0.0409554	24.3634	4.19e-131	4.24e-129	YMR105C
232.754	-0.996046	0.134602	7.39997	1.36e-13	7.24e-13	YEL057C
26736.2	-0.995754	0.0385892	25.804	8e-147	9.8e-145	YER091C
5780.21	-0.995139	0.0585105	17.0079	7.18e-65	2.43e-63	YJL079C
1456.34	-0.988764	0.0641365	15.4166	1.27e-53	3.41e-52	YHR197W
1929.91	-0.987291	0.0547868	18.0206	1.34e-72	5.28e-71	YGL196W
1735.67	-0.984483	0.0751822	13.0946	3.53e-39	6.37e-38	YAL044C
180.978	-0.979975	0.151635	6.46274	1.03e-10	4.38e-10	YLR030W
658.054	-0.979368	0.0841427	11.6394	2.6e-31	3.51e-30	YNL191W
1061.92	-0.977786	0.0729506	13.4034	5.78e-41	1.11e-39	YJL102W
943.31	-0.977332	0.0757577	12.9008	4.46e-38	7.79e-37	YHR067W
316.456	-0.976047	0.127114	7.67849	1.61e-14	9.11e-14	YOL101C
4998.84	-0.973488	0.0651989	14.9311	2.07e-50	5.12e-49	YER103W
73.3182	-0.971762	0.220391	4.40926	1.04e-05	2.79e-05	YHR021W-A
1663.41	-0.968794	0.0556563	17.4067	7.34e-68	2.69e-66	YDR391C
5444.97	-0.962789	0.0586666	16.4112	1.59e-60	4.82e-59	YDR032C
311.813	-0.960945	0.360326	2.66688	0.00765595	0.0137977	YPL054W
1614.09	-0.960409	0.0640922	14.9848	9.23e-51	2.3e-49	YER035W
62.5824	-0.95995	0.245393	3.91188	9.16e-05	0.000220061	YGL006W-A
1142.07	-0.952748	0.0753017	12.6524	1.08e-36	1.8e-35	YOL151W
559.378	-0.951289	0.0968724	9.82002	9.23e-23	8.35e-22	YGR201C
326.784	-0.947165	0.109201	8.67359	4.19e-18	2.95e-17	YPL267W
1157.99	-0.94689	0.0647328	14.6277	1.87e-48	4.45e-47	YMR032W
593.598	-0.943095	0.0904269	10.4294	1.82e-25	1.89e-24	YNL254C
13393	-0.935592	0.0394675	23.7054	3.17e-124	3.03e-122	YGR155W
851.2	-0.934975	0.0731863	12.7753	2.25e-37	3.84e-36	YLR092W
608.734	-0.934176	0.0858029	10.8875	1.32e-27	1.5e-26	YBL029W
1626.74	-0.933463	0.0705378	13.2335	5.62e-40	1.05e-38	YPR010C-A
1697.71	-0.93275	0.055838	16.7046	1.21e-62	3.92e-61	YER169W
2274.83	-0.93093	0.0500488	18.6004	3.19e-77	1.38e-75	YOL136C
89.2485	-0.92871	0.210244	4.41729	9.99e-06	2.7e-05	YAR064W
808.539	-0.926687	0.0735186	12.6048	1.99e-36	3.26e-35	YIL158W
842.931	-0.923225	0.0781236	11.8175	3.17e-32	4.44e-31	YLR251W
7580.89	-0.921742	0.0527666	17.4683	2.5e-68	9.27e-67	YBR145W
4617.15	-0.916501	0.154157	5.94524	2.76e-09	1.04e-08	YDR343C
248.81	-0.915962	0.129137	7.09295	1.31e-12	6.45e-12	YDL241W
3266.33	-0.915415	0.0531637	17.2188	1.92e-66	6.8e-65	YLR121C
1316.47	-0.909355	0.0648908	14.0136	1.29e-44	2.73e-43	YHR046C
7441.35	-0.908962	0.0503999	18.035	1.04e-72	4.1e-71	YEL021W
774.482	-0.907333	0.0836005	10.8532	1.93e-27	2.16e-26	YDR111C
320.666	-0.90381	0.111784	8.08535	6.2e-16	3.82e-15	YIR018W
2932.58	-0.90247	0.0473482	19.0603	5.4e-81	2.6e-79	YJL060W
774.452	-0.901543	0.0817498	11.0281	2.8e-28	3.31e-27	YOL086W-A
678.147	-0.901026	0.0810229	11.1206	9.96e-29	1.21e-27	YJR149W
626.772	-0.900823	0.0825527	10.9121	1.01e-27	1.16e-26	YGR031W
404.688	-0.895011	0.107607	8.31737	8.99e-17	5.89e-16	YOR114W
129.059	-0.893183	0.176065	5.07303	3.92e-07	1.22e-06	YGL007W
389.925	-0.891366	0.109641	8.1299	4.3e-16	2.69e-15	YLL052C
500.117	-0.890202	0.0923699	9.63736	5.56e-22	4.86e-21	YOL158C
516.009	-0.883865	0.106443	8.30364	1.01e-16	6.59e-16	YDL129W
437.301	-0.879632	0.0957836	9.18353	4.17e-20	3.28e-19	YDR185C
424.084	-0.877087	0.109142	8.03623	9.26e-16	5.65e-15	YOL083W
493.907	-0.875957	0.0905569	9.673	3.93e-22	3.46e-21	YDR125C
1933.83	-0.875495	0.0576319	15.1912	4.05e-52	1.04e-50	YOL082W
1673.59	-0.874146	0.0584873	14.9459	1.66e-50	4.12e-49	YLR328W
2269.17	-0.86991	0.0522616	16.6453	3.27e-62	1.04e-60	YDR358W
643.247	-0.869183	0.0816965	10.6392	1.96e-26	2.12e-25	YLL018C-A
147.713	-0.865458	0.162058	5.34043	9.27e-08	3.06e-07	YOL163W
2838.14	-0.862701	0.05646	15.2799	1.04e-52	2.74e-51	YDL181W
1811.13	-0.861741	0.0536584	16.0598	4.88e-58	1.42e-56	YHR043C
767.911	-0.860896	0.0752606	11.4389	2.67e-30	3.47e-29	YPR106W
152.61	-0.859723	0.159599	5.38678	7.17e-08	2.4e-07	YFL051C
64.567	-0.857899	0.246815	3.47588	0.000509177	0.00111268	YFL019C
23.1883	-0.856367	0.388335	2.20523	0.027438	0.0446271	YMR135W-A
2449.81	-0.853813	0.0498993	17.1107	1.23e-65	4.28e-64	YGR121C
3797.71	-0.853589	0.0484033	17.6349	1.33e-69	5.04e-68	YER130C
1325.45	-0.85243	0.0666253	12.7944	1.76e-37	3.02e-36	YPL088W
51.811	-0.85201	0.27762	3.06898	0.00214788	0.0042538	YPR012W
2381.15	-0.844241	0.0658564	12.8194	1.28e-37	2.19e-36	YNL044W
3184.47	-0.843572	0.052774	15.9846	1.64e-57	4.72e-56	YFR017C
1646.32	-0.84134	0.0655651	12.8321	1.08e-37	1.86e-36	YPR194C
441.19	-0.840487	0.0971988	8.6471	5.28e-18	3.69e-17	YLR108C
668.24	-0.840266	0.0896939	9.36816	7.38e-21	6.05e-20	YNL065W
5247.43	-0.840185	0.0404909	20.75	1.23e-95	7.3e-94	YOL016C
189.636	-0.838447	0.141333	5.93242	2.98e-09	1.12e-08	YLR054C
81.4909	-0.837512	0.22475	3.72642	0.000194216	0.000448904	YOR072W
1397	-0.837214	0.0628297	13.3251	1.65e-40	3.14e-39	YER152C
651.254	-0.835707	0.0912671	9.15671	5.35e-20	4.17e-19	YOR264W
3443.64	-0.835599	0.0506497	16.4976	3.82e-61	1.18e-59	YDR297W
3155.09	-0.834509	0.0536832	15.5451	1.72e-54	4.72e-53	YLR299W
982.953	-0.833963	0.0688383	12.1148	8.82e-34	1.3e-32	YPL245W
3567.55	-0.831155	0.0444442	18.7011	4.85e-78	2.14e-76	YDR475C
5984.2	-0.829461	0.129175	6.42122	1.35e-10	5.71e-10	YOR374W
78.6849	-0.827279	0.23414	3.53327	0.000410449	0.000908872	YNL210W
855.4	-0.824481	0.072654	11.348	7.58e-30	9.61e-29	YAR028W
3739.14	-0.823139	0.043462	18.9393	5.41e-80	2.53e-78	YKL062W
1189.83	-0.82247	0.0667322	12.3249	6.65e-35	1.03e-33	YAR018C
800.251	-0.821999	0.0732964	11.2147	3.45e-29	4.23e-28	YER061C
5185.32	-0.821807	0.0438373	18.7467	2.06e-78	9.21e-77	YNL274C
189.624	-0.817822	0.151149	5.41071	6.28e-08	2.11e-07	YIL132C
2525.72	-0.81493	0.0560824	14.531	7.71e-48	1.78e-46	YPL057C
2708.26	-0.81459	0.0505039	16.1293	1.59e-58	4.71e-57	YPL127C
9592.86	-0.814219	0.041106	19.8078	2.55e-87	1.31e-85	YBR169C
2121.72	-0.813798	0.0548461	14.8378	8.34e-50	2.04e-48	YOR185C
880.106	-0.812056	0.0854018	9.50865	1.93e-21	1.64e-20	YBR046C
284.612	-0.810605	0.120401	6.73252	1.67e-11	7.54e-11	YGR287C
7857.42	-0.808842	0.0436764	18.519	1.45e-76	6.12e-75	YPL247C
203.485	-0.807612	0.136375	5.92201	3.18e-09	1.2e-08	YDR461C-A
890.209	-0.806244	0.0837282	9.6293	6.01e-22	5.23e-21	YPR158W
964.423	-0.804078	0.073962	10.8715	1.58e-27	1.78e-26	YNR034W
1909.51	-0.80303	0.0633197	12.6822	7.43e-37	1.24e-35	YJL217W
2027.03	-0.801981	0.129115	6.21135	5.25e-10	2.1e-09	YDL130W-A
280.957	-0.801618	0.122198	6.55998	5.38e-11	2.35e-10	YJL011C
62832.5	-0.800974	0.0439366	18.2302	2.97e-74	1.2e-72	YJL052W
1267.94	-0.796171	0.0633706	12.5637	3.34e-36	5.46e-35	YPL026C
8808.05	-0.792643	0.0481775	16.4526	8.04e-61	2.47e-59	YGL234W
992.213	-0.791989	0.0736225	10.7574	5.47e-27	6.02e-26	YIL065C
2221.45	-0.791463	0.0586033	13.5054	1.45e-41	2.85e-40	YAR027W
3740.17	-0.790692	0.0502972	15.7204	1.1e-55	3.05e-54	YGL157W
5740.11	-0.790563	0.0477116	16.5696	1.16e-61	3.62e-60	YGL006W
223.658	-0.787356	0.132385	5.94746	2.72e-09	1.03e-08	YIL029C
2016.18	-0.787258	0.0577508	13.632	2.58e-42	5.16e-41	YIL119C
840.116	-0.783566	0.0720527	10.8749	1.52e-27	1.72e-26	YMR284W
2014.8	-0.783371	0.0515415	15.1988	3.6e-52	9.3e-51	YHR113W
2170.4	-0.780091	0.0574723	13.5734	5.76e-42	1.14e-40	YPL019C
10044	-0.778092	0.0415561	18.7239	3.16e-78	1.41e-76	YPL274W
59.8136	-0.777264	0.239018	3.25191	0.00114632	0.00237615	YOL038C-A
4616	-0.775903	0.0407587	19.0365	8.5e-81	4.06e-79	YMR196W
1948.07	-0.774622	0.0686323	11.2865	1.53e-29	1.9e-28	YIR038C
743.164	-0.773717	0.0817304	9.46669	2.89e-21	2.43e-20	YMR085W
1363.35	-0.772373	0.0696028	11.0969	1.3e-28	1.56e-27	YOR066W
168.79	-0.769713	0.148587	5.18021	2.22e-07	7.03e-07	YPR061C
2555.97	-0.768766	0.0526383	14.6047	2.62e-48	6.14e-47	YIL045W
28.5536	-0.768426	0.344921	2.22783	0.0258918	0.0422926	YER078W-A
1060.17	-0.766743	0.0757182	10.1263	4.22e-24	4.08e-23	YDR231C
572.939	-0.763585	0.0881841	8.65898	4.76e-18	3.34e-17	YBR065C
113.523	-0.763132	0.197189	3.87005	0.000108814	0.000258225	YJR108W
175.918	-0.762654	0.145775	5.23171	1.68e-07	5.4e-07	YNL043C
210.345	-0.762599	0.13407	5.68804	1.29e-08	4.59e-08	YMR084W
1241.88	-0.76231	0.067601	11.2766	1.71e-29	2.12e-28	YML131W
1510.09	-0.762047	0.0601239	12.6746	8.18e-37	1.36e-35	YDL193W
814.945	-0.76152	0.0777519	9.79422	1.19e-22	1.07e-21	YPR128C
649.93	-0.760972	0.0878933	8.65791	4.81e-18	3.36e-17	YOR062C
1596.46	-0.760673	0.0607885	12.5134	6.3e-36	1.02e-34	YGL021W
1057.61	-0.76015	0.0659928	11.5187	1.06e-30	1.42e-29	YOR054C
2090.78	-0.759094	0.0748677	10.1391	3.7e-24	3.59e-23	YJL144W
87.1041	-0.757909	0.203986	3.71549	0.000202814	0.000467612	YLR031W
186.641	-0.756182	0.153747	4.91834	8.73e-07	2.66e-06	YIR027C
2871.54	-0.754803	0.050937	14.8183	1.12e-49	2.72e-48	YDR368W
303.339	-0.754412	0.116479	6.47681	9.37e-11	4e-10	YML118W
440.275	-0.753646	0.101326	7.43782	1.02e-13	5.47e-13	YKL132C
710.783	-0.752774	0.0777863	9.67746	3.76e-22	3.32e-21	YAL028W
29550.5	-0.748718	0.0348711	21.471	2.91e-102	1.96e-100	YJR073C
947.323	-0.748284	0.0719353	10.4022	2.42e-25	2.51e-24	YKL112W
3153.04	-0.748056	0.0463215	16.1492	1.15e-58	3.42e-57	YDL148C
585.085	-0.747023	0.0830959	8.98989	2.47e-19	1.86e-18	YLL062C
2256.98	-0.743739	0.0515601	14.4247	3.62e-47	8.07e-46	YNL155W
374.416	-0.739769	0.102421	7.22285	5.09e-13	2.58e-12	YIL071C
1008.47	-0.7386	0.0675484	10.9344	7.89e-28	9.1e-27	YIR039C
41.5039	-0.737561	0.29105	2.53414	0.0112725	0.0196602	YMR290W-A
647.859	-0.736802	0.0794568	9.27299	1.81e-20	1.45e-19	YGR169C
2473.58	-0.735436	0.0544833	13.4984	1.6e-41	3.12e-40	YNL257C
4995.61	-0.73535	0.0484683	15.1718	5.44e-52	1.38e-50	YLR179C
678.661	-0.732478	0.0824725	8.88149	6.6e-19	4.84e-18	YOL107W
588.101	-0.731784	0.0823056	8.89106	6.05e-19	4.47e-18	YER034W
5746.69	-0.729176	0.0395739	18.4257	8.18e-76	3.38e-74	YBR287W
9453.25	-0.729109	0.0449798	16.2097	4.31e-59	1.29e-57	YML056C
66.1072	-0.728713	0.230217	3.16533	0.00154906	0.0031575	YHR153C
123.669	-0.725433	0.182794	3.96858	7.23e-05	0.00017536	YER187W
2365.67	-0.723554	0.0495389	14.6058	2.58e-48	6.07e-47	YGR111W
517.498	-0.723351	0.0863072	8.38112	5.24e-17	3.47e-16	YJL137C
1518.1	-0.723336	0.0635227	11.3871	4.85e-30	6.21e-29	YOR385W
1918.29	-0.721518	0.0682329	10.5743	3.92e-26	4.2e-25	YML091C
147.106	-0.721476	0.166782	4.32587	1.52e-05	4e-05	YBL013W
4299.8	-0.721301	0.0454864	15.8575	1.25e-56	3.52e-55	YBR052C
6249.56	-0.720545	0.0496966	14.4989	1.23e-47	2.8e-46	YHR008C
1212.69	-0.720167	0.0709268	10.1537	3.19e-24	3.1e-23	YOR288C
3234.56	-0.719402	0.0603932	11.912	1.03e-32	1.47e-31	YER044C
2752.33	-0.717577	0.0527469	13.6042	3.78e-42	7.53e-41	YDR398W
3757.5	-0.716711	0.0510219	14.0471	8.02e-45	1.71e-43	YER020W
8736.39	-0.715916	0.0395491	18.102	3.08e-73	1.23e-71	YIL051C
210.63	-0.714534	0.130678	5.46789	4.55e-08	1.55e-07	YBL039W-B
1335.14	-0.714459	0.0694798	10.283	8.41e-25	8.47e-24	YML006C
110.291	-0.713833	0.189231	3.77228	0.000161766	0.000376718	YNR075C-A
3816.88	-0.712441	0.0445934	15.9764	1.87e-57	5.36e-56	YHR100C
15101.7	-0.712368	0.0358998	19.8432	1.26e-87	6.59e-86	YER026C
1462.1	-0.711501	0.0602067	11.8176	3.16e-32	4.44e-31	YDR330W
1088.16	-0.709646	0.0663562	10.6945	1.08e-26	1.18e-25	YER098W
4035.2	-0.708437	0.0511403	13.8528	1.22e-43	2.54e-42	YJR008W
964.935	-0.7082	0.0694065	10.2037	1.91e-24	1.89e-23	YBL029C-A
3133.76	-0.708098	0.049584	14.2808	2.88e-46	6.34e-45	YJL101C
1266.48	-0.707245	0.0629867	11.2285	2.96e-29	3.64e-28	YFR034C
822.329	-0.707207	0.0810056	8.73035	2.54e-18	1.82e-17	YKR080W
130.966	-0.706996	0.170921	4.13639	3.53e-05	8.88e-05	YNL146W
2160.97	-0.705707	0.0573142	12.313	7.71e-35	1.18e-33	YLR337C
2008.77	-0.704647	0.0552861	12.7455	3.3e-37	5.61e-36	YLR297W
419.993	-0.704576	0.09782	7.20279	5.9e-13	2.98e-12	YDL039C
1594.89	-0.703097	0.0612494	11.4793	1.68e-30	2.2e-29	YAL008W
4875.43	-0.701807	0.0410984	17.0763	2.23e-65	7.61e-64	YOR202W
1926.63	-0.697715	0.0653911	10.6699	1.41e-26	1.53e-25	YMR316W
651.071	-0.696739	0.0854166	8.15695	3.44e-16	2.16e-15	YDR184C
1428.25	-0.696683	0.0646964	10.7685	4.85e-27	5.36e-26	YBR132C
680.418	-0.696238	0.0857619	8.11826	4.73e-16	2.95e-15	YHL026C
384.371	-0.696101	0.101169	6.88057	5.96e-12	2.81e-11	YGR126W
1504.32	-0.695932	0.0615437	11.3079	1.2e-29	1.5e-28	YOR095C
98.5472	-0.695291	0.192255	3.61649	0.00029862	0.000674129	YAR029W
2151.16	-0.694852	0.0518582	13.3991	6.12e-41	1.18e-39	YBR281C
6439.55	-0.69347	0.0396484	17.4905	1.69e-68	6.31e-67	YMR315W
5064.79	-0.690274	0.0488441	14.1322	2.41e-45	5.19e-44	YBR029C
4450.91	-0.690223	0.0523141	13.1938	9.52e-40	1.75e-38	YML070W
6023.75	-0.690104	0.0394325	17.5009	1.41e-68	5.29e-67	YGR250C
3108.82	-0.689421	0.0496112	13.8965	6.65e-44	1.39e-42	YER063W
1815.17	-0.688131	0.0558629	12.3182	7.23e-35	1.11e-33	YBL101C
1039.41	-0.68396	0.069133	9.8934	4.45e-23	4.08e-22	YGL096W
1743.64	-0.683955	0.0553003	12.368	3.89e-35	6.12e-34	YHR078W
958.772	-0.68023	0.0690255	9.85476	6.54e-23	5.96e-22	YDL194W
3134.89	-0.679819	0.0592877	11.4664	1.95e-30	2.54e-29	YDL110C
631.609	-0.678653	0.08483	8.00016	1.24e-15	7.5e-15	YNL025C
910.747	-0.67636	0.0731058	9.2518	2.21e-20	1.76e-19	YGL208W
1703.7	-0.675898	0.0549619	12.2976	9.33e-35	1.42e-33	YJL057C
1317.13	-0.675631	0.0649059	10.4094	2.25e-25	2.33e-24	YBL086C
771.568	-0.675278	0.079596	8.48381	2.18e-17	1.48e-16	YLL012W
1448.08	-0.674876	0.060682	11.1215	9.86e-29	1.2e-27	YBL042C
967.68	-0.673322	0.0700276	9.6151	6.9e-22	5.96e-21	YFL050C
235.782	-0.672551	0.132972	5.05785	4.24e-07	1.32e-06	YOR376W-A
1418.74	-0.66956	0.0693096	9.66041	4.44e-22	3.9e-21	YIR016W
2142.8	-0.668701	0.0700186	9.55033	1.29e-21	1.11e-20	YPL186C
2162.87	-0.667968	0.051701	12.9198	3.48e-38	6.1e-37	YFR030W
313.797	-0.667129	0.11325	5.89074	3.84e-09	1.44e-08	YIR028W
1464.26	-0.666961	0.0602077	11.0777	1.61e-28	1.93e-27	YDL003W
1962.24	-0.665941	0.0606692	10.9766	4.95e-28	5.76e-27	YLR168C
912.978	-0.664098	0.0784502	8.46521	2.56e-17	1.73e-16	YOR134W
158.019	-0.663189	0.15524	4.27201	1.94e-05	5.04e-05	YER121W
1739.19	-0.662921	0.05785	11.4593	2.11e-30	2.75e-29	YLR149C
787.8	-0.661599	0.0746817	8.85892	8.08e-19	5.92e-18	YCR072C
10905.5	-0.658951	0.045613	14.4465	2.64e-47	5.9e-46	YLR303W
1674.86	-0.658052	0.0559693	11.7574	6.47e-32	8.97e-31	YJL168C
361.794	-0.656469	0.108484	6.0513	1.44e-09	5.59e-09	YPL257W
11149.3	-0.655567	0.0377596	17.3616	1.61e-67	5.84e-66	YBR177C
967.193	-0.655224	0.0744011	8.80664	1.29e-18	9.41e-18	YGL179C
399.931	-0.654189	0.11761	5.56237	2.66e-08	9.28e-08	YOR338W
925.381	-0.652309	0.0709467	9.19436	3.77e-20	2.97e-19	YKL166C
403.145	-0.652177	0.0992352	6.57204	4.96e-11	2.17e-10	YFR020W
1293.01	-0.651037	0.0604598	10.7681	4.87e-27	5.37e-26	YOR071C
737.991	-0.650838	0.0834706	7.79721	6.33e-15	3.68e-14	YLR176C
548.359	-0.649959	0.100883	6.44269	1.17e-10	4.97e-10	YJL184W
5813.87	-0.647071	0.0489884	13.2087	7.82e-40	1.45e-38	YHR039C
1187.66	-0.645894	0.0684117	9.44128	3.68e-21	3.07e-20	YHR004C
548.074	-0.644126	0.0882203	7.30133	2.85e-13	1.48e-12	YJR151C
5142.47	-0.644068	0.0438913	14.6742	9.44e-49	2.27e-47	YHR170W
3019.38	-0.643889	0.0489272	13.1601	1.49e-39	2.73e-38	YLR133W
2792.43	-0.643198	0.0479437	13.4157	4.89e-41	9.45e-40	YGR019W
4297.15	-0.641904	0.0419904	15.2869	9.34e-53	2.46e-51	YHR072W
3822.68	-0.641855	0.049108	13.0703	4.87e-39	8.72e-38	YPR069C
5887.76	-0.641705	0.0435233	14.7439	3.37e-49	8.15e-48	YPR183W
2180.95	-0.641385	0.0588997	10.8894	1.29e-27	1.47e-26	YEL073C
1203.58	-0.641302	0.0665796	9.6321	5.85e-22	5.1e-21	YMR182C
768.508	-0.640976	0.0766272	8.36486	6.02e-17	3.98e-16	YKR077W
253.839	-0.639619	0.137348	4.65694	3.21e-06	9.17e-06	YJL216C
480.233	-0.639327	0.0905181	7.06297	1.63e-12	7.96e-12	YGR036C
82.737	-0.638469	0.206503	3.09181	0.00198943	0.00397397	YLR053C
718.801	-0.638374	0.0770965	8.28019	1.23e-16	7.97e-16	YKL068W-A
1665.19	-0.638353	0.0651049	9.805	1.07e-22	9.64e-22	YPL137C
5920.88	-0.636913	0.0449877	14.1575	1.68e-45	3.64e-44	YDR148C
615.511	-0.636364	0.0833643	7.63353	2.28e-14	1.28e-13	YOL069W
1004.52	-0.635321	0.0711813	8.92539	4.44e-19	3.31e-18	YLR352W
383.415	-0.633165	0.105791	5.98507	2.16e-09	8.25e-09	YGR129W
565.499	-0.632685	0.0859627	7.35999	1.84e-13	9.71e-13	YKR060W
1061.77	-0.631064	0.0684282	9.22228	2.91e-20	2.3e-19	YML082W
930.441	-0.629252	0.070746	8.89452	5.87e-19	4.34e-18	YBR030W
926.343	-0.628886	0.0683293	9.20375	3.46e-20	2.73e-19	YKR011C
987.682	-0.626912	0.0705242	8.88932	6.15e-19	4.53e-18	YKR049C
794.998	-0.626619	0.076648	8.17529	2.95e-16	1.88e-15	YHR031C
2347.45	-0.626582	0.0517268	12.1133	8.98e-34	1.32e-32	YKL091C
5876.69	-0.626168	0.0503744	12.4303	1.79e-35	2.85e-34	YLR359W
5930.01	-0.625219	0.0507412	12.3217	6.92e-35	1.07e-33	YIL094C
1189.8	-0.625017	0.0685024	9.12402	7.24e-20	5.6e-19	YOR025W
200.379	-0.624426	0.141378	4.4167	1e-05	2.7e-05	YBL074C
685.994	-0.623287	0.0916655	6.79958	1.05e-11	4.83e-11	YJL116C
980.926	-0.622979	0.084992	7.32986	2.3e-13	1.21e-12	YEL012W
2520.91	-0.62235	0.0506903	12.2775	1.2e-34	1.82e-33	YOR091W
3342.06	-0.622316	0.0450877	13.8024	2.47e-43	5.06e-42	YCR057C
2626.87	-0.622158	0.0498107	12.4905	8.42e-36	1.36e-34	YMR135C
1291.52	-0.620814	0.0781738	7.94146	2e-15	1.19e-14	YKL026C
3833	-0.620474	0.0530516	11.6957	1.34e-31	1.83e-30	YML054C
468.103	-0.620128	0.0930591	6.66381	2.67e-11	1.18e-10	YDR253C
732.704	-0.620053	0.0754912	8.21358	2.15e-16	1.38e-15	YGR010W
6687.42	-0.61982	0.0434059	14.2796	2.93e-46	6.42e-45	YER056C
4077.66	-0.617364	0.0518749	11.901	1.17e-32	1.67e-31	YOR285W
1499.9	-0.616802	0.0598181	10.3113	6.27e-25	6.34e-24	YMR152W
187.95	-0.616671	0.142198	4.3367	1.45e-05	3.82e-05	YJL118W
225.998	-0.615886	0.144755	4.25467	2.09e-05	5.41e-05	YIR014W
587.622	-0.615427	0.0867197	7.09674	1.28e-12	6.29e-12	YOR359W
206.302	-0.6118	0.133968	4.56674	4.95e-06	1.38e-05	YDR274C
2304.87	-0.611747	0.0572032	10.6943	1.08e-26	1.18e-25	YIL155C
3402.51	-0.61133	0.0515722	11.8539	2.05e-32	2.91e-31	YNL256W
673.485	-0.611132	0.0796577	7.67198	1.69e-14	9.56e-14	YIR007W
7046.71	-0.61064	0.163719	3.72981	0.000191621	0.000443223	YPL061W
1007.34	-0.610427	0.0802635	7.60529	2.84e-14	1.57e-13	YDR248C
8411.57	-0.610199	0.12487	4.88667	1.03e-06	3.09e-06	YNL142W
3770.55	-0.610111	0.0513264	11.8869	1.38e-32	1.98e-31	YDR272W
356.725	-0.609503	0.107274	5.68173	1.33e-08	4.76e-08	YIL120W
942.474	-0.609321	0.0739408	8.24066	1.71e-16	1.1e-15	YDL179W
2446.74	-0.608946	0.0540817	11.2597	2.07e-29	2.56e-28	YJR133W
1723.67	-0.608774	0.0566264	10.7507	5.88e-27	6.47e-26	YER144C
394.262	-0.608614	0.102556	5.93446	2.95e-09	1.11e-08	YMR106C
1453.3	-0.60834	0.0577458	10.5348	5.97e-26	6.34e-25	YFL054C
1395.33	-0.607561	0.0625776	9.70893	2.76e-22	2.46e-21	YOL124C
1925.03	-0.606914	0.0561313	10.8124	3.01e-27	3.35e-26	YJL196C
558.152	-0.606295	0.0838202	7.23328	4.71e-13	2.39e-12	YGL039W
1578.58	-0.606184	0.0555585	10.9107	1.02e-27	1.17e-26	YNR012W
4676.88	-0.605412	0.0483666	12.5171	6.02e-36	9.76e-35	YJL078C
2843.33	-0.604579	0.121023	4.99559	5.87e-07	1.8e-06	YDR119W-A
1634.66	-0.602951	0.160991	3.74524	0.00018022	0.000417744	YDR492W
1958.44	-0.60209	0.0539373	11.1628	6.2e-29	7.58e-28	YOR092W
934.941	-0.601871	0.0680524	8.84424	9.22e-19	6.74e-18	YGR068C
1444.73	-0.599848	0.0603802	9.9345	2.95e-23	2.73e-22	YHR154W
3842.42	-0.598704	0.0424864	14.0917	4.27e-45	9.18e-44	YKL073W
1237.24	-0.598202	0.0657058	9.10425	8.69e-20	6.68e-19	YCL036W
5676.03	-0.597682	0.0408783	14.621	2.06e-48	4.88e-47	YCR004C
4102.39	-0.597193	0.0483306	12.3564	4.5e-35	7.05e-34	YHR097C
13352.8	-0.597169	0.0371283	16.0839	3.31e-58	9.75e-57	YDR129C
47.6975	-0.596968	0.266155	2.24294	0.0249009	0.0408178	YEL059W
3228.37	-0.595768	0.051748	11.5129	1.14e-30	1.51e-29	YBR056W
2120.2	-0.595481	0.0538827	11.0514	2.16e-28	2.56e-27	YDR284C
2834.9	-0.593798	0.0521574	11.3847	4.98e-30	6.36e-29	YPL086C
1782.56	-0.593614	0.0564799	10.5102	7.76e-26	8.18e-25	YMR006C
257.432	-0.593599	0.134408	4.4164	1e-05	2.71e-05	YEL059C-A
2358.71	-0.593058	0.0547739	10.8274	2.55e-27	2.85e-26	YIR033W
1652.55	-0.593031	0.0590504	10.0428	9.88e-24	9.4e-23	YMR044W
1397.84	-0.591413	0.058853	10.049	9.28e-24	8.86e-23	YGL119W
340.837	-0.590586	0.106105	5.56606	2.61e-08	9.1e-08	YDL059C
1217.63	-0.589724	0.0663671	8.8858	6.35e-19	4.67e-18	YDR518W
4985.92	-0.589562	0.0425261	13.8635	1.05e-43	2.19e-42	YNL239W
2106.69	-0.589426	0.0521348	11.3058	1.23e-29	1.53e-28	YNL068C
557.034	-0.589018	0.0846491	6.95834	3.44e-12	1.64e-11	YDR020C
252.372	-0.588906	0.12565	4.68689	2.77e-06	7.99e-06	YPR027C
1977.28	-0.58886	0.053945	10.9159	9.67e-28	1.11e-26	YHR123W
341.414	-0.588227	0.107	5.49743	3.85e-08	1.32e-07	YIL113W
595.515	-0.588071	0.0936451	6.27978	3.39e-10	1.38e-09	YNL158W
622.908	-0.586466	0.0871417	6.73002	1.7e-11	7.67e-11	YPL219W
973.606	-0.586163	0.0720437	8.13621	4.08e-16	2.56e-15	YBR028C
1223.64	-0.585765	0.0645115	9.08	1.09e-19	8.28e-19	YOR377W
7853.06	-0.585183	0.037312	15.6835	1.96e-55	5.44e-54	YOR168W
351.215	-0.584597	0.107834	5.42125	5.92e-08	1.99e-07	YHL044W
1112.28	-0.58355	0.066969	8.71373	2.94e-18	2.1e-17	YDR400W
3617.15	-0.582971	0.0505106	11.5416	8.14e-31	1.09e-29	YIR034C
2717.29	-0.581336	0.0473517	12.277	1.2e-34	1.83e-33	YOL129W
952.878	-0.579237	0.0735769	7.87254	3.48e-15	2.05e-14	YDR530C
1198.83	-0.578789	0.069628	8.31259	9.36e-17	6.12e-16	YDR063W
3983.58	-0.577719	0.0468394	12.334	5.94e-35	9.22e-34	YNL130C
3681.68	-0.57763	0.0508002	11.3706	5.86e-30	7.47e-29	YGR143W
1794.09	-0.576996	0.0568406	10.1511	3.28e-24	3.18e-23	YKL005C
6065.62	-0.576386	0.041754	13.8043	2.4e-43	4.94e-42	YHR163W
7770.27	-0.575977	0.0368467	15.6317	4.43e-55	1.22e-53	YML120C
1259	-0.575463	0.0645766	8.91132	5.04e-19	3.73e-18	YJL187C
759.706	-0.575309	0.0750669	7.66396	1.8e-14	1.01e-13	YMR233W
2076.08	-0.574746	0.0570002	10.0832	6.55e-24	6.28e-23	YLR131C
655.605	-0.573681	0.080495	7.12691	1.03e-12	5.09e-12	YCR068W
2312.23	-0.573148	0.0618892	9.26088	2.03e-20	1.62e-19	YNL183C
1267.81	-0.572823	0.0611802	9.36288	7.76e-21	6.36e-20	YNR045W
2916.18	-0.572146	0.0475985	12.0203	2.78e-33	4.02e-32	YNL045W
1602.39	-0.569736	0.05578	10.214	1.72e-24	1.71e-23	YIL105C
1515.78	-0.568858	0.0572757	9.93191	3.02e-23	2.79e-22	YGR238C
3394.41	-0.568708	0.0515893	11.0238	2.94e-28	3.46e-27	YJR092W
2581.34	-0.568364	0.0506266	11.2266	3.02e-29	3.71e-28	YHL030W
489.344	-0.568231	0.0947608	5.99648	2.02e-09	7.73e-09	YMR035W
310.513	-0.568189	0.111185	5.1103	3.22e-07	1.01e-06	YBL095W
1961.92	-0.567833	0.0552387	10.2796	8.71e-25	8.76e-24	YKL218C
1271.44	-0.566873	0.0627644	9.03175	1.69e-19	1.28e-18	YGL246C
1944.9	-0.566628	0.0516115	10.9787	4.84e-28	5.64e-27	YDR361C
3087.89	-0.566089	0.0558834	10.1298	4.07e-24	3.94e-23	YDL072C
3627.07	-0.565993	0.0489512	11.5624	6.39e-31	8.57e-30	YGR211W
510.047	-0.565805	0.0888926	6.36504	1.95e-10	8.15e-10	YMR132C
1232.81	-0.562011	0.0637848	8.81104	1.24e-18	9.06e-18	YPL042C
1065.08	-0.56201	0.0912966	6.15587	7.47e-10	2.96e-09	YNL036W
912.652	-0.561978	0.0801199	7.01422	2.31e-12	1.12e-11	YDR147W
139.787	-0.561832	0.158419	3.5465	0.000390389	0.000866819	YHR199C-A
3545.37	-0.561282	0.0449733	12.4803	9.56e-36	1.53e-34	YJR137C
371.951	-0.56003	0.109928	5.0945	3.5e-07	1.1e-06	YJL025W
424.816	-0.559865	0.0951995	5.88097	4.08e-09	1.52e-08	YAR008W
2279.69	-0.559447	0.0580518	9.63702	5.58e-22	4.87e-21	YIL050W
2796.71	-0.559407	0.0548271	10.2031	1.92e-24	1.9e-23	YPR117W
1491.7	-0.55877	0.0614121	9.09869	9.14e-20	7e-19	YKR003W
2203.86	-0.558736	0.0555277	10.0623	8.11e-24	7.76e-23	YDR072C
368.477	-0.558601	0.103919	5.37533	7.64e-08	2.55e-07	YNL108C
475.957	-0.558144	0.0913221	6.11182	9.85e-10	3.88e-09	YPR017C
547.071	-0.558063	0.0959427	5.81663	6e-09	2.21e-08	YCL047C
9099.43	-0.557713	0.0384298	14.5125	1.01e-47	2.31e-46	YAL012W
2702.94	-0.557665	0.0568485	9.80967	1.02e-22	9.23e-22	YKL100C
1816.32	-0.555418	0.057768	9.61463	6.94e-22	5.98e-21	YPR144C
10412	-0.554727	0.0411103	13.4936	1.71e-41	3.32e-40	YGL077C
3629.81	-0.554468	0.056133	9.87775	5.2e-23	4.76e-22	YLR178C
946.923	-0.553746	0.0674769	8.20646	2.28e-16	1.46e-15	YLR183C
1481.3	-0.553489	0.0610287	9.06933	1.2e-19	9.12e-19	YPL066W
2817.47	-0.552932	0.0529874	10.4352	1.71e-25	1.78e-24	YHR016C
38526	-0.551796	0.0414824	13.3019	2.26e-40	4.25e-39	YDL055C
688.917	-0.551483	0.080402	6.85907	6.93e-12	3.24e-11	YJL103C
580.355	-0.551255	0.0904008	6.0979	1.07e-09	4.21e-09	YHR171W
1376.74	-0.551131	0.0694407	7.93672	2.08e-15	1.24e-14	YOL002C
3291.77	-0.550487	0.044566	12.3522	4.74e-35	7.41e-34	YML125C
1796.26	-0.549179	0.0565409	9.71296	2.66e-22	2.37e-21	YPL158C
3375.94	-0.54908	0.0496299	11.0635	1.89e-28	2.25e-27	YMR319C
2723.89	-0.548862	0.0530134	10.3533	4.04e-25	4.16e-24	YDR408C
9358.1	-0.548402	0.117245	4.67742	2.91e-06	8.34e-06	YCL064C
1028.29	-0.548012	0.0660214	8.30053	1.04e-16	6.76e-16	YLL061W
301.279	-0.547331	0.112876	4.84894	1.24e-06	3.71e-06	YBR088C
1288.89	-0.546433	0.0609604	8.96374	3.14e-19	2.36e-18	YJL074C
3594.45	-0.545874	0.049243	11.0853	1.48e-28	1.78e-27	YLR019W
854.608	-0.545854	0.0723553	7.54408	4.55e-14	2.48e-13	YKR052C
231.198	-0.545583	0.150473	3.62579	0.000288083	0.000652156	YNL093W
1144.79	-0.545489	0.0646578	8.43656	3.27e-17	2.2e-16	YDL146W
132.514	-0.54547	0.163428	3.33768	0.000844823	0.00178774	YGL146C
360.641	-0.545365	0.100611	5.42052	5.94e-08	2e-07	YOR381W
2958.36	-0.545	0.0475365	11.4649	1.98e-30	2.59e-29	YBR034C
2207.71	-0.54466	0.0544795	9.99753	1.56e-23	1.47e-22	YHR032W
2244.03	-0.543969	0.0525716	10.3472	4.31e-25	4.42e-24	YNL212W
2383.75	-0.543731	0.0489719	11.1029	1.21e-28	1.46e-27	YIL074C
1148.46	-0.54371	0.0702993	7.73421	1.04e-14	5.95e-14	YLR134W
1593.46	-0.543503	0.0651863	8.33769	7.58e-17	4.98e-16	YLR224W
3780.97	-0.543365	0.0457966	11.8647	1.8e-32	2.57e-31	YPL256C
1006.85	-0.543297	0.0683269	7.95144	1.84e-15	1.1e-14	YLR191W
461.868	-0.543079	0.0927356	5.8562	4.74e-09	1.76e-08	YML043C
218.655	-0.542955	0.145079	3.74247	0.000182217	0.000422073	YCL026C-B
1254.8	-0.542701	0.0692186	7.84039	4.49e-15	2.63e-14	YNL001W
971.358	-0.542061	0.0675398	8.0258	1.01e-15	6.13e-15	YIL016W
499.157	-0.541847	0.097943	5.53227	3.16e-08	1.1e-07	YDR021W
648.284	-0.541295	0.08305	6.51769	7.14e-11	3.08e-10	YOR238W
904.132	-0.541135	0.0678659	7.97359	1.54e-15	9.23e-15	YNL097C
86.0333	-0.54113	0.209775	2.57958	0.00989209	0.0174639	YML090W
10057.4	-0.540917	0.0428206	12.6321	1.4e-36	2.32e-35	YML128C
416.98	-0.540565	0.0977209	5.53173	3.17e-08	1.1e-07	YHR048W
1106.84	-0.540504	0.0687399	7.86303	3.75e-15	2.21e-14	YOL010W
3851.62	-0.540339	0.0481509	11.2218	3.19e-29	3.91e-28	YDL047W
1013.18	-0.539315	0.0758705	7.10837	1.17e-12	5.79e-12	YHR138C
903.326	-0.538791	0.0730593	7.3747	1.65e-13	8.72e-13	YMR283C
1685.52	-0.537489	0.0567936	9.4639	2.97e-21	2.48e-20	YBR280C
13083.1	-0.537364	0.037145	14.4666	1.97e-47	4.45e-46	YLR257W
66.2998	-0.535938	0.232824	2.3019	0.021341	0.0354028	YER039C-A
341.475	-0.534997	0.10563	5.0648	4.09e-07	1.27e-06	YDR540C
3226.55	-0.533791	0.0450216	11.8563	2e-32	2.83e-31	YHR023W
5429.6	-0.533542	0.0401609	13.2851	2.82e-40	5.31e-39	YBR139W
180.215	-0.532697	0.14521	3.66847	0.000244009	0.00055803	YML003W
4729.16	-0.532321	0.0436122	12.2058	2.89e-34	4.32e-33	YOR184W
973.833	-0.532281	0.0734632	7.24554	4.31e-13	2.19e-12	YLR356W
338.259	-0.532215	0.106311	5.00619	5.55e-07	1.71e-06	YHR044C
1542.54	-0.531875	0.059634	8.91899	4.71e-19	3.5e-18	YCR043C
967.995	-0.531129	0.0724168	7.33433	2.23e-13	1.17e-12	YDR381C-A
148.951	-0.53111	0.162608	3.26621	0.00108998	0.00226586	YFL002W-A
236.659	-0.530837	0.124248	4.2724	1.93e-05	5.03e-05	YCR101C
105.718	-0.530584	0.184899	2.86958	0.00411013	0.00776545	YLR315W
897.517	-0.530242	0.0796705	6.65544	2.82e-11	1.25e-10	YMR184W
7362.57	-0.529942	0.0466732	11.3543	7.06e-30	8.96e-29	YKL109W
236.369	-0.529926	0.132077	4.01225	6.01e-05	0.000147027	YAR023C
37887.4	-0.529114	0.0340713	15.5296	2.19e-54	5.99e-53	YCL018W
934.932	-0.528888	0.0751734	7.03558	1.98e-12	9.61e-12	YGR283C
526.01	-0.528111	0.0937212	5.63491	1.75e-08	6.2e-08	YGR221C
269.585	-0.527834	0.120496	4.38053	1.18e-05	3.16e-05	YIL102C-A
9514.96	-0.526593	0.0415254	12.6812	7.51e-37	1.26e-35	YER036C
1551.47	-0.526489	0.0609376	8.6398	5.63e-18	3.93e-17	YOR023C
154.587	-0.526126	0.156904	3.35316	0.000798933	0.00169616	YGR131W
1088.65	-0.525108	0.0643732	8.15724	3.43e-16	2.16e-15	YPR098C
1409.19	-0.522701	0.0675811	7.73443	1.04e-14	5.95e-14	YJL036W
1109.42	-0.522648	0.0685662	7.62254	2.49e-14	1.38e-13	YDL206W
1879.59	-0.522296	0.0568788	9.18262	4.21e-20	3.3e-19	YHL039W
1485.15	-0.520528	0.0587666	8.85755	8.18e-19	5.99e-18	YOR360C
136.449	-0.520345	0.160086	3.25041	0.0011524	0.00238568	YGR269W
5767.56	-0.520317	0.039678	13.1135	2.76e-39	4.99e-38	YLR449W
88.9163	-0.519335	0.200808	2.58622	0.0097034	0.0171728	YNL334C
1324.92	-0.517872	0.0654578	7.91153	2.54e-15	1.51e-14	YPL123C
6081.68	-0.517856	0.0422283	12.2632	1.43e-34	2.15e-33	YNL169C
2648.07	-0.517748	0.0526197	9.83944	7.61e-23	6.91e-22	YNL115C
2040.37	-0.517513	0.0580152	8.9203	4.65e-19	3.46e-18	YNL312W
326.506	-0.517343	0.110817	4.66845	3.03e-06	8.69e-06	YMR133W
2793.53	-0.517321	0.0509416	10.1552	3.14e-24	3.06e-23	YHR103W
4661.95	-0.516987	0.0428008	12.0789	1.37e-33	1.99e-32	YER012W
811.671	-0.516566	0.0852122	6.06211	1.34e-09	5.24e-09	YPR030W
784.66	-0.514031	0.0854125	6.01822	1.76e-09	6.79e-09	YML113W
10719.9	-0.513262	0.0419701	12.2292	2.17e-34	3.26e-33	YDR226W
2294.6	-0.512845	0.0563058	9.10822	8.37e-20	6.45e-19	YLR006C
1101.12	-0.51273	0.0657268	7.80094	6.14e-15	3.58e-14	YKR024C
661.19	-0.511896	0.0787674	6.49883	8.09e-11	3.48e-10	YCL012C
9113.88	-0.511028	0.0396512	12.8881	5.25e-38	9.14e-37	YKL117W
1375.77	-0.510829	0.0606411	8.42381	3.64e-17	2.44e-16	YBR170C
2260.87	-0.510791	0.0509758	10.0203	1.24e-23	1.18e-22	YER027C
1140.67	-0.510596	0.0688292	7.41831	1.19e-13	6.33e-13	YBR021W
13746.9	-0.510424	0.0435801	11.7123	1.1e-31	1.51e-30	YGL037C
208.698	-0.509683	0.145165	3.51107	0.000446308	0.000982908	YLR252W
828.1	-0.509609	0.074366	6.85272	7.25e-12	3.38e-11	YPL193W
1239.14	-0.508653	0.0633823	8.02516	1.01e-15	6.16e-15	YMR317W
323.735	-0.508382	0.110044	4.61979	3.84e-06	1.09e-05	YGR213C
3146.06	-0.508036	0.0517826	9.81094	1.01e-22	9.13e-22	YPL203W
1217.66	-0.507909	0.0666877	7.61623	2.61e-14	1.45e-13	YPL196W
499.554	-0.507442	0.0913145	5.55708	2.74e-08	9.55e-08	YJR116W
1970.87	-0.507316	0.0531217	9.55008	1.3e-21	1.11e-20	YBR114W
1068.36	-0.506778	0.0651665	7.77666	7.45e-15	4.31e-14	YNR038W
992.581	-0.506741	0.0718581	7.05197	1.76e-12	8.6e-12	YIL131C
10576.6	-0.506655	0.0410725	12.3356	5.82e-35	9.06e-34	YPL028W
774.576	-0.506056	0.0779294	6.49377	8.37e-11	3.59e-10	YOR094W
2040.08	-0.505278	0.0521255	9.69349	3.21e-22	2.84e-21	YOR047C
1335.83	-0.50483	0.0620893	8.13071	4.27e-16	2.67e-15	YMR263W
570.035	-0.504269	0.0942809	5.34858	8.86e-08	2.93e-07	YKR004C
3041.13	-0.503727	0.0504695	9.98082	1.85e-23	1.73e-22	YJL186W
2132.9	-0.503715	0.0580113	8.68306	3.85e-18	2.73e-17	YOR220W
2566.08	-0.503643	0.0481971	10.4496	1.47e-25	1.54e-24	YMR171C
1464.65	-0.502937	0.0594709	8.45686	2.75e-17	1.85e-16	YDL113C
1230.77	-0.502918	0.0664248	7.57124	3.7e-14	2.02e-13	YJL070C
266.436	-0.502798	0.120717	4.16509	3.11e-05	7.88e-05	YOL141W
865.949	-0.502235	0.0753557	6.66486	2.65e-11	1.18e-10	YLR455W
106.779	-0.501693	0.188153	2.6664	0.00766675	0.0138133	YKL162C-A
845.394	-0.501425	0.0986904	5.08079	3.76e-07	1.17e-06	YDL222C
3752.6	-0.500971	0.044297	11.3094	1.18e-29	1.48e-28	YGR200C
3294.87	-0.50091	0.0531697	9.42096	4.47e-21	3.71e-20	YLR375W
249.475	-0.500852	0.129126	3.87879	0.000104976	0.000249573	YLR063W
432.259	-0.499969	0.0986687	5.06715	4.04e-07	1.26e-06	YJR011C
27699.5	-0.499426	0.0348888	14.3148	1.77e-46	3.9e-45	YPR035W
9672.04	-0.499339	0.0454756	10.9804	4.75e-28	5.54e-27	YDL048C
3088.51	-0.498787	0.048198	10.3487	4.24e-25	4.36e-24	YDR178W
4186.04	-0.498121	0.0472086	10.5515	5e-26	5.33e-25	YOR356W
6088.37	-0.497822	0.0493277	10.0922	5.98e-24	5.74e-23	YBR214W
1156.66	-0.497785	0.0652288	7.63137	2.32e-14	1.3e-13	YIL010W
1043.78	-0.497312	0.066027	7.53195	5e-14	2.71e-13	YDR449C
604.281	-0.496979	0.0857881	5.7931	6.91e-09	2.53e-08	YDR480W
542.57	-0.495473	0.087264	5.67786	1.36e-08	4.86e-08	YNR066C
4417.37	-0.495292	0.0453137	10.9303	8.26e-28	9.5e-27	YPR024W
1051.82	-0.495104	0.0680619	7.27432	3.48e-13	1.79e-12	YGR102C
1032.3	-0.493734	0.0642746	7.68163	1.57e-14	8.91e-14	YLR050C
4875.87	-0.493575	0.0456812	10.8048	3.27e-27	3.62e-26	YJL165C
1202.39	-0.493559	0.0605368	8.15304	3.55e-16	2.23e-15	YDR069C
3862.56	-0.492913	0.0435894	11.3081	1.2e-29	1.5e-28	YOL087C
601.321	-0.492796	0.0810112	6.08306	1.18e-09	4.61e-09	YIL104C
69.8497	-0.492429	0.219889	2.23944	0.0251274	0.0411267	YOL106W
2678.81	-0.492388	0.056263	8.75155	2.1e-18	1.51e-17	YKL185W
1137.13	-0.492218	0.0652831	7.53975	4.71e-14	2.55e-13	YOR058C
6818.7	-0.491463	0.0428254	11.476	1.74e-30	2.28e-29	YMR261C
2232.74	-0.49093	0.0595298	8.2468	1.63e-16	1.05e-15	YLR345W
165.507	-0.490538	0.145536	3.37055	0.000750192	0.00160159	YOL015W
160.236	-0.488939	0.194726	2.51091	0.012042	0.0209179	YKR034W
4225.88	-0.488084	0.0633333	7.7066	1.29e-14	7.37e-14	YNL066W
1036.54	-0.487881	0.0666256	7.32273	2.43e-13	1.27e-12	YMR030W
130.44	-0.487348	0.167635	2.9072	0.00364684	0.00695494	YLR170C
672.322	-0.486445	0.0778227	6.25069	4.09e-10	1.64e-09	YPR175W
655.646	-0.485464	0.079475	6.10838	1.01e-09	3.96e-09	YPL052W
1307.54	-0.484966	0.0636491	7.61937	2.55e-14	1.42e-13	YHR066W
706.922	-0.484757	0.0834068	5.81195	6.17e-09	2.27e-08	YGR247W
1825.31	-0.484177	0.0663515	7.29715	2.94e-13	1.52e-12	YMR271C
3049.85	-0.483019	0.0519626	9.29552	1.46e-20	1.19e-19	YAL025C
4909.66	-0.482824	0.041927	11.5158	1.1e-30	1.46e-29	YJL050W
5249.2	-0.480556	0.0398748	12.0516	1.9e-33	2.77e-32	YGL120C
354.411	-0.480039	0.105711	4.54105	5.6e-06	1.56e-05	YPL166W
650.281	-0.479666	0.0823118	5.82743	5.63e-09	2.08e-08	YMR148W
7501.59	-0.479583	0.0377074	12.7185	4.67e-37	7.86e-36	YDR346C
695.744	-0.479496	0.0794336	6.03643	1.58e-09	6.1e-09	YDR059C
172.179	-0.479407	0.153715	3.11882	0.0018158	0.00365299	YLR402W
1591.59	-0.479112	0.0632661	7.57297	3.65e-14	2e-13	YGR174C
2154.19	-0.478527	0.0725695	6.59405	4.28e-11	1.88e-10	YER057C
2336.99	-0.477861	0.0533269	8.96098	3.22e-19	2.41e-18	YMR029C
1434.08	-0.477649	0.0590076	8.09469	5.74e-16	3.55e-15	YKL193C
1616.87	-0.477638	0.062868	7.59747	3.02e-14	1.67e-13	YJL044C
756.362	-0.477311	0.0808197	5.90587	3.51e-09	1.31e-08	YMR021C
9123.62	-0.476523	0.0422252	11.2853	1.55e-29	1.92e-28	YOL059W
4875.4	-0.476447	0.044994	10.5891	3.35e-26	3.6e-25	YML093W
1447.93	-0.475687	0.0581904	8.17466	2.97e-16	1.89e-15	YMR239C
1313.9	-0.475322	0.0653384	7.27478	3.47e-13	1.79e-12	YLR442C
2776.13	-0.475224	0.0545359	8.71397	2.93e-18	2.09e-17	YDR513W
958.825	-0.474939	0.0677391	7.0113	2.36e-12	1.14e-11	YDR363W
1523.08	-0.47292	0.0560691	8.4346	3.32e-17	2.23e-16	YDL167C
2068.38	-0.47243	0.0528138	8.94518	3.71e-19	2.78e-18	YGL186C
447.229	-0.472151	0.0927094	5.09281	3.53e-07	1.11e-06	YLR390W
12472.5	-0.471043	0.0425294	11.0757	1.65e-28	1.97e-27	YNL208W
3011.31	-0.471036	0.0494847	9.51883	1.75e-21	1.49e-20	YBR038W
17573.6	-0.471016	0.0373342	12.6162	1.72e-36	2.83e-35	YMR297W
1298.7	-0.470507	0.0613825	7.66517	1.79e-14	1e-13	YDR435C
1085.77	-0.470082	0.0687363	6.83893	7.98e-12	3.72e-11	YHR148W
2493.1	-0.469846	0.0480256	9.78324	1.33e-22	1.19e-21	YPL270W
25037.4	-0.46956	0.0461821	10.1676	2.77e-24	2.72e-23	YDL126C
1045.14	-0.468584	0.0671654	6.97657	3.02e-12	1.45e-11	YLR052W
28855.3	-0.467238	0.043131	10.833	2.4e-27	2.68e-26	YFR053C
5017.63	-0.466652	0.0421537	11.0702	1.75e-28	2.09e-27	YOL038W
2912.47	-0.466444	0.0502235	9.28737	1.58e-20	1.28e-19	YMR215W
710.4	-0.465065	0.0772652	6.01907	1.75e-09	6.76e-09	YBR168W
1369.33	-0.463654	0.0619262	7.48721	7.04e-14	3.78e-13	YMR210W
3532.67	-0.463624	0.0448637	10.3341	4.94e-25	5.03e-24	YDL060W
2447.83	-0.463309	0.0582837	7.94921	1.88e-15	1.12e-14	YGR237C
288.319	-0.461663	0.129467	3.56588	0.000362631	0.000808784	YDR379C-A
3659.25	-0.460949	0.0502166	9.17921	4.34e-20	3.4e-19	YPL246C
1696.82	-0.459624	0.0641655	7.16309	7.89e-13	3.95e-12	YJL094C
631.113	-0.459164	0.0878684	5.22559	1.74e-07	5.57e-07	YMR053C
2437.75	-0.45887	0.0499066	9.19459	3.76e-20	2.97e-19	YAR007C
7491.51	-0.458547	0.0395012	11.6084	3.73e-31	5.03e-30	YPL014W
678.063	-0.458488	0.0840082	5.45766	4.82e-08	1.64e-07	YGR251W
2480.66	-0.458085	0.0521108	8.79059	1.49e-18	1.08e-17	YKL027W
854.046	-0.457689	0.0768006	5.95945	2.53e-09	9.57e-09	YNL193W
575.246	-0.45668	0.0855404	5.33877	9.36e-08	3.09e-07	YHR056C
1210.1	-0.456354	0.0627309	7.27479	3.47e-13	1.79e-12	YKL161C
381.427	-0.455713	0.0997254	4.56968	4.88e-06	1.37e-05	YER104W
2746.47	-0.455277	0.047878	9.5091	1.92e-21	1.63e-20	YMR304W
2813.82	-0.455181	0.0487569	9.33571	1e-20	8.19e-20	YMR300C
8037.06	-0.455152	0.0409481	11.1153	1.06e-28	1.28e-27	YJL141C
999.652	-0.454595	0.0672397	6.7608	1.37e-11	6.26e-11	YKR010C
632.738	-0.453825	0.0836833	5.42313	5.86e-08	1.97e-07	YLR265C
706.808	-0.453063	0.0812368	5.57706	2.45e-08	8.58e-08	YKR020W
9294.45	-0.452823	0.0445504	10.1643	2.86e-24	2.8e-23	YOR267C
2173.44	-0.452278	0.0495496	9.12778	6.99e-20	5.41e-19	YFR055W
1050	-0.452094	0.0713644	6.335	2.37e-10	9.81e-10	YKL099C
448.728	-0.451606	0.12091	3.73506	0.000187671	0.000434395	YMR174C
2405.6	-0.451364	0.0484313	9.31969	1.17e-20	9.51e-20	YJR015W
745.044	-0.450323	0.0755326	5.96197	2.49e-09	9.43e-09	YHR202W
14604	-0.450045	0.0415229	10.8385	2.26e-27	2.53e-26	YEL060C
427.289	-0.449854	0.0993968	4.52584	6.02e-06	1.67e-05	YOR284W
1077.83	-0.44983	0.075074	5.99183	2.07e-09	7.94e-09	YGL053W
433.23	-0.449811	0.10354	4.34433	1.4e-05	3.7e-05	YBR063C
772.034	-0.449538	0.0787596	5.70773	1.14e-08	4.11e-08	YJL163C
1369.66	-0.448813	0.0592703	7.57231	3.67e-14	2.01e-13	YGR198W
1459.42	-0.448652	0.0605755	7.4065	1.3e-13	6.9e-13	YOR386W
400.413	-0.448416	0.104016	4.31104	1.62e-05	4.26e-05	YDL119C
133.757	-0.447755	0.173604	2.57917	0.00990388	0.01748	YBR047W
4651.66	-0.447257	0.0411608	10.8661	1.67e-27	1.88e-26	YBR234C
25606	-0.447099	0.0437215	10.2261	1.52e-24	1.51e-23	YCL030C
98.1332	-0.446935	0.186788	2.39274	0.016723	0.028299	YBR299W
1525.41	-0.44681	0.0625023	7.1487	8.76e-13	4.38e-12	YGR023W
383.963	-0.445044	0.105068	4.23578	2.28e-05	5.86e-05	YGL166W
1928.72	-0.444984	0.0564671	7.88041	3.26e-15	1.93e-14	YCL049C
1341.28	-0.444971	0.0595338	7.47426	7.76e-14	4.16e-13	YOL048C
431.948	-0.443755	0.105168	4.21946	2.45e-05	6.27e-05	YIR029W
3271.24	-0.443498	0.0457434	9.69534	3.16e-22	2.79e-21	YLR395C
669.11	-0.443212	0.0916082	4.83813	1.31e-06	3.91e-06	YNR059W
210.168	-0.442663	0.128219	3.45239	0.000555642	0.00121055	YAL037W
2180.87	-0.442501	0.052653	8.40411	4.31e-17	2.88e-16	YBL033C
2356.88	-0.442419	0.0675992	6.54473	5.96e-11	2.59e-10	YHL020C
3096.48	-0.442374	0.0533559	8.291	1.12e-16	7.31e-16	YER072W
2522.31	-0.442204	0.0545372	8.10829	5.13e-16	3.19e-15	YLR350W
5066.12	-0.441278	0.0416344	10.5989	3.02e-26	3.24e-25	YHR146W
1730.82	-0.44113	0.0567544	7.77261	7.69e-15	4.44e-14	YPR119W
1133.81	-0.440887	0.0642702	6.8599	6.89e-12	3.23e-11	YKL045W
464.615	-0.440765	0.0995335	4.4283	9.5e-06	2.57e-05	YOR287C
1988.77	-0.43995	0.0693132	6.34727	2.19e-10	9.1e-10	YCR061W
3011.02	-0.439914	0.0486765	9.03749	1.6e-19	1.21e-18	YDR496C
8239.21	-0.439498	0.0437698	10.0411	1.01e-23	9.55e-23	YOR204W
1553.48	-0.438558	0.0608009	7.21301	5.47e-13	2.77e-12	YDL063C
400.029	-0.437814	0.104924	4.17267	3.01e-05	7.64e-05	YER038C
1178.01	-0.437599	0.0696933	6.27891	3.41e-10	1.39e-09	YOR020W-A
1642.7	-0.436279	0.0597102	7.30662	2.74e-13	1.43e-12	YNL242W
32324.2	-0.435629	0.0373508	11.6632	1.97e-31	2.67e-30	YJR104C
12300.2	-0.435124	0.0561241	7.7529	8.98e-15	5.18e-14	YNL112W
5258.93	-0.433975	0.0469604	9.2413	2.44e-20	1.93e-19	YLR216C
867.952	-0.43387	0.0711516	6.09782	1.08e-09	4.21e-09	YLR049C
6268.69	-0.433643	0.152273	2.84779	0.00440235	0.0082646	YNR034W-A
1217.34	-0.433535	0.0630644	6.87448	6.22e-12	2.92e-11	YIL083C
1480.07	-0.433508	0.0590123	7.34606	2.04e-13	1.07e-12	YMR195W
18589.6	-0.433465	0.0540674	8.01713	1.08e-15	6.56e-15	YDR155C
1832.02	-0.433213	0.0532635	8.13338	4.17e-16	2.62e-15	YML081W
2438.92	-0.432236	0.0669221	6.45879	1.06e-10	4.5e-10	YLR295C
1664.44	-0.431844	0.0575211	7.50757	6.02e-14	3.25e-13	YOR081C
4004.02	-0.431719	0.044725	9.65275	4.79e-22	4.2e-21	YNR055C
2693.37	-0.431459	0.0492233	8.76534	1.86e-18	1.35e-17	YDR146C
847.486	-0.431238	0.0723041	5.96422	2.46e-09	9.32e-09	YJR030C
1916.07	-0.43104	0.0646736	6.66485	2.65e-11	1.18e-10	YLR079W
920.863	-0.430898	0.0722034	5.96784	2.4e-09	9.13e-09	YGL131C
407.393	-0.430441	0.0978027	4.40112	1.08e-05	2.89e-05	YNR056C
425.831	-0.430183	0.0934907	4.60135	4.2e-06	1.18e-05	YBR213W
496.845	-0.429614	0.0896876	4.79011	1.67e-06	4.91e-06	YDR336W
348.708	-0.429591	0.109505	3.92301	8.74e-05	0.00021076	YPL147W
899.438	-0.428575	0.0684599	6.26024	3.84e-10	1.55e-09	YBR107C
15045.9	-0.428106	0.0383634	11.1592	6.46e-29	7.87e-28	YOR230W
2374.4	-0.427915	0.0496569	8.61744	6.85e-18	4.74e-17	YHL032C
5363.77	-0.427691	0.0403963	10.5874	3.41e-26	3.66e-25	YGR244C
1083.57	-0.426772	0.0797762	5.34961	8.81e-08	2.92e-07	YBL028C
5524.67	-0.42607	0.0473214	9.00373	2.18e-19	1.65e-18	YER070W
4449.46	-0.425688	0.0421622	10.0964	5.73e-24	5.51e-23	YOR176W
2046.78	-0.425377	0.0607163	7.00598	2.45e-12	1.18e-11	YHR196W
1002.86	-0.425309	0.0678128	6.27181	3.57e-10	1.44e-09	YDR003W
1165.58	-0.423393	0.0737045	5.74447	9.22e-09	3.35e-08	YKR050W
14558.2	-0.423346	0.0411639	10.2844	8.29e-25	8.36e-24	YLR258W
2016.5	-0.423197	0.054567	7.75556	8.8e-15	5.07e-14	YMR004W
623.491	-0.42201	0.0806506	5.23257	1.67e-07	5.37e-07	YPL039W
675.805	-0.421709	0.0842158	5.00747	5.51e-07	1.7e-06	YOR032C
23292	-0.421573	0.0356714	11.8183	3.14e-32	4.42e-31	YHR183W
2781.16	-0.421433	0.0499398	8.43882	3.21e-17	2.16e-16	YDR165W
3140.95	-0.421358	0.0454054	9.2799	1.7e-20	1.37e-19	YCR008W
2236.24	-0.420845	0.052602	8.00055	1.24e-15	7.48e-15	YHR083W
2014.21	-0.420126	0.0582263	7.2154	5.38e-13	2.72e-12	YJL151C
1494.14	-0.419982	0.0595419	7.05356	1.74e-12	8.51e-12	YDL164C
144.647	-0.41931	0.165717	2.53028	0.0113973	0.0198618	YDR154C
1095.7	-0.419206	0.0648574	6.4635	1.02e-10	4.36e-10	YEL017W
29251.9	-0.418976	0.0419511	9.98724	1.73e-23	1.63e-22	YMR307W
697.63	-0.418732	0.0820253	5.10491	3.31e-07	1.04e-06	YIL164C
1221.03	-0.418365	0.0643239	6.50404	7.82e-11	3.37e-10	YOR125C
1928.73	-0.41755	0.066438	6.28482	3.28e-10	1.34e-09	YGR256W
220.882	-0.417305	0.136365	3.06021	0.00221182	0.00437108	YAL067C
1717.77	-0.417124	0.0624894	6.67512	2.47e-11	1.1e-10	YBR265W
1281.78	-0.416506	0.0619978	6.71808	1.84e-11	8.3e-11	YGR141W
2512.97	-0.416213	0.0495903	8.39304	4.74e-17	3.16e-16	YCR035C
1332.38	-0.415917	0.0614114	6.77263	1.26e-11	5.8e-11	YKL098W
2243.66	-0.415914	0.0514734	8.08017	6.47e-16	3.98e-15	YGR258C
1310.38	-0.41565	0.0620734	6.69611	2.14e-11	9.59e-11	YBR005W
1955.11	-0.415429	0.0576861	7.20154	5.95e-13	3.01e-12	YLR059C
6455.75	-0.415331	0.0401974	10.3323	5.03e-25	5.12e-24	YER003C
3226.77	-0.415225	0.0500321	8.29917	1.05e-16	6.83e-16	YNR053C
424.516	-0.414996	0.100842	4.11531	3.87e-05	9.67e-05	YDR030C
1430.98	-0.414883	0.0620957	6.68135	2.37e-11	1.05e-10	YDR406W
1363.95	-0.414872	0.0609261	6.80943	9.8e-12	4.52e-11	YDR320C
1270.43	-0.414635	0.0610776	6.78866	1.13e-11	5.21e-11	YDR490C
1434.98	-0.414125	0.061149	6.77238	1.27e-11	5.8e-11	YKL079W
2685.95	-0.41363	0.051318	8.06015	7.62e-16	4.68e-15	YKR092C
11599.6	-0.413587	0.0404119	10.2343	1.39e-24	1.39e-23	YPR010C
519.876	-0.412753	0.087064	4.7408	2.13e-06	6.2e-06	YPL233W
2316.81	-0.41227	0.0553131	7.45339	9.1e-14	4.87e-13	YCR036W
1495.16	-0.411226	0.059494	6.91206	4.78e-12	2.26e-11	YER143W
1714.63	-0.411203	0.060768	6.76677	1.32e-11	6.03e-11	YMR020W
642.886	-0.410591	0.0809941	5.0694	3.99e-07	1.24e-06	YDR440W
4454.86	-0.410059	0.0447793	9.15733	5.32e-20	4.15e-19	YHR082C
1219.43	-0.409959	0.0636076	6.44512	1.16e-10	4.9e-10	YKL043W
532.13	-0.409184	0.0889211	4.60165	4.19e-06	1.18e-05	YOL080C
1187.82	-0.408951	0.073403	5.57131	2.53e-08	8.85e-08	YER079W
733.422	-0.408932	0.0778129	5.25532	1.48e-07	4.78e-07	YGR062C
6286.95	-0.408889	0.0425673	9.60572	7.56e-22	6.52e-21	YKL157W
830.528	-0.408852	0.0786984	5.19518	2.05e-07	6.51e-07	YDR209C
36487.4	-0.408771	0.0499772	8.17915	2.86e-16	1.82e-15	YKR039W
1669.62	-0.407736	0.0557292	7.31639	2.55e-13	1.33e-12	YMR181C
2329.65	-0.407671	0.0537593	7.58327	3.37e-14	1.85e-13	YMR216C
155.204	-0.406581	0.150183	2.70723	0.00678476	0.0123235	YJL194W
4074.32	-0.405938	0.0487216	8.33178	7.96e-17	5.23e-16	YDR174W
565.757	-0.405431	0.0946798	4.28213	1.85e-05	4.83e-05	YDL159W
1151.54	-0.40538	0.0624738	6.4888	8.65e-11	3.71e-10	YPL134C
1610.86	-0.404822	0.0569068	7.11378	1.13e-12	5.58e-12	YOR336W
400.1	-0.40476	0.0996721	4.06092	4.89e-05	0.000121138	YKL133C
3559.22	-0.404598	0.0479027	8.44624	3.01e-17	2.03e-16	YGR125W
2036.63	-0.403994	0.0558352	7.23546	4.64e-13	2.36e-12	YLR002C
6736.25	-0.403859	0.0450482	8.96503	3.1e-19	2.33e-18	YML048W
4356.62	-0.403648	0.0442038	9.13151	6.75e-20	5.24e-19	YDL015C
2370.61	-0.403566	0.0557747	7.23565	4.63e-13	2.36e-12	YLR074C
443.546	-0.40264	0.0924573	4.35488	1.33e-05	3.53e-05	YLR218C
3308.01	-0.402361	0.0554708	7.25357	4.06e-13	2.07e-12	YLR270W
6601.88	-0.402149	0.0393133	10.2293	1.47e-24	1.46e-23	YPL217C
645.594	-0.402062	0.0834883	4.81579	1.47e-06	4.36e-06	YJL161W
1726.44	-0.402011	0.0653349	6.15308	7.6e-10	3.01e-09	YDR006C
2169.07	-0.401736	0.0502026	8.00229	1.22e-15	7.38e-15	YDR266C
260.213	-0.400872	0.121414	3.3017	0.000961023	0.00201653	YBR244W
2012.08	-0.400606	0.0540369	7.41356	1.23e-13	6.55e-13	YMR119W
4206.56	-0.400275	0.0527464	7.58868	3.23e-14	1.78e-13	YGR260W
926.159	-0.399739	0.068656	5.82235	5.8e-09	2.14e-08	YIL067C
907.551	-0.399263	0.0708029	5.63908	1.71e-08	6.06e-08	YPR048W
10343.8	-0.399241	0.0402877	9.90975	3.78e-23	3.47e-22	YNL096C
7348.93	-0.399146	0.0394222	10.1249	4.28e-24	4.13e-23	YDL007W
1279.48	-0.398902	0.0717465	5.55988	2.7e-08	9.41e-08	YBL054W
322.23	-0.398402	0.114537	3.47837	0.000504477	0.00110315	YLR393W
509.45	-0.398332	0.0908601	4.38402	1.17e-05	3.11e-05	YLL055W
882.031	-0.398058	0.0830246	4.79446	1.63e-06	4.81e-06	YOL065C
529.858	-0.398016	0.0853909	4.6611	3.15e-06	9e-06	YNL148C
1897.79	-0.397717	0.0582809	6.82414	8.85e-12	4.1e-11	YKR056W
8283.99	-0.397708	0.0391199	10.1664	2.8e-24	2.75e-23	YKL145W
924.641	-0.39763	0.0693189	5.73625	9.68e-09	3.51e-08	YPL268W
145.005	-0.396652	0.155446	2.5517	0.0107199	0.0187721	YJL218W
1221.75	-0.396623	0.0658747	6.02087	1.73e-09	6.69e-09	YOL144W
1666.37	-0.396408	0.0698159	5.6779	1.36e-08	4.86e-08	YMR199W
628.345	-0.396335	0.0916704	4.32348	1.54e-05	4.04e-05	YNL278W
13063.8	-0.396256	0.0528043	7.50424	6.18e-14	3.33e-13	YPR191W
759.539	-0.396192	0.0728361	5.4395	5.34e-08	1.81e-07	YMR164C
979.656	-0.396181	0.072593	5.45757	4.83e-08	1.64e-07	YFL017C
1883.15	-0.396084	0.0701773	5.64404	1.66e-08	5.89e-08	YKL128C
445.684	-0.39572	0.0977352	4.0489	5.15e-05	0.000126996	YML107C
890.96	-0.394767	0.0714934	5.52173	3.36e-08	1.16e-07	YNL129W
1823.69	-0.394027	0.0547826	7.19256	6.36e-13	3.2e-12	YNL049C
372.827	-0.393917	0.100585	3.91624	8.99e-05	0.000216602	YIL055C
828.62	-0.393245	0.0729103	5.39355	6.91e-08	2.31e-07	YMR310C
4180.88	-0.39307	0.0434681	9.04272	1.53e-19	1.16e-18	YKL126W
1986.74	-0.393022	0.0541486	7.25822	3.92e-13	2.01e-12	YMR139W
2427.46	-0.392749	0.0520138	7.55086	4.32e-14	2.35e-13	YMR102C
4412.94	-0.391912	0.0424682	9.22835	2.75e-20	2.18e-19	YPL094C
3639.93	-0.391653	0.0452147	8.66209	4.63e-18	3.25e-17	YPL087W
586.951	-0.391123	0.0822928	4.75282	2.01e-06	5.86e-06	YHR002W
4315.75	-0.39104	0.0467132	8.37109	5.71e-17	3.78e-16	YLR278C
22630.2	-0.390604	0.0438252	8.91277	4.98e-19	3.69e-18	YML028W
221.117	-0.390541	0.127657	3.05931	0.00221846	0.00438154	YML009C-A
7097.62	-0.390298	0.0396544	9.84248	7.39e-23	6.71e-22	YDL097C
953.33	-0.390098	0.0703252	5.54706	2.91e-08	1.01e-07	YBR161W
613.493	-0.389747	0.0842961	4.62355	3.77e-06	1.07e-05	YPR009W
1824.12	-0.389144	0.0618483	6.29191	3.14e-10	1.28e-09	YGR169C-A
965.367	-0.388903	0.0744778	5.22174	1.77e-07	5.68e-07	YOR358W
252.015	-0.387849	0.122245	3.1727	0.00151027	0.00308326	YGR230W
252.995	-0.387728	0.12402	3.12632	0.00177007	0.00357097	YMR040W
1060.72	-0.387597	0.0636158	6.09278	1.11e-09	4.34e-09	YOR233W
4083.63	-0.387532	0.0449591	8.61965	6.72e-18	4.66e-17	YEL055C
222.761	-0.387235	0.13474	2.87394	0.0040539	0.00766366	YHR105W
836.185	-0.386965	0.075904	5.09808	3.43e-07	1.08e-06	YJL031C
1119.73	-0.386583	0.064462	5.99708	2.01e-09	7.71e-09	YER064C
271.755	-0.385489	0.133894	2.87907	0.00398849	0.0075466	YMR194C-B
969.011	-0.385368	0.0664526	5.79915	6.67e-09	2.44e-08	YNL295W
365.048	-0.385132	0.110394	3.4887	0.000485372	0.00106317	YHR189W
2226.95	-0.385118	0.0554746	6.94223	3.86e-12	1.84e-11	YPL022W
3834.85	-0.384303	0.0478334	8.0342	9.42e-16	5.74e-15	YKL067W
5909.9	-0.383817	0.0423259	9.06813	1.21e-19	9.21e-19	YLL008W
1046.9	-0.383706	0.0674301	5.69043	1.27e-08	4.53e-08	YER163C
450.71	-0.38343	0.0980528	3.91044	9.21e-05	0.000221225	YDR223W
3766.83	-0.383099	0.0452362	8.46885	2.48e-17	1.68e-16	YDR342C
888.453	-0.382506	0.0692584	5.52289	3.33e-08	1.15e-07	YER032W
3910.76	-0.382398	0.0466447	8.1981	2.44e-16	1.56e-15	YPL126W
9742.34	-0.382136	0.0461222	8.2853	1.18e-16	7.65e-16	YHR094C
562.146	-0.381938	0.0867769	4.40138	1.08e-05	2.89e-05	YPR031W
3357.45	-0.381873	0.0670384	5.69633	1.22e-08	4.38e-08	YGR209C
2490.05	-0.381773	0.0494707	7.71715	1.19e-14	6.79e-14	YLR222C
1458.68	-0.381121	0.0580751	6.56255	5.29e-11	2.31e-10	YML032C
2991.18	-0.380517	0.0466038	8.16492	3.22e-16	2.03e-15	YFR052W
601.443	-0.379995	0.0822525	4.61986	3.84e-06	1.09e-05	YLR103C
6839.25	-0.379486	0.0403702	9.40014	5.45e-21	4.49e-20	YMR276W
888.601	-0.379452	0.0756934	5.01301	5.36e-07	1.65e-06	YPL157W
3122.96	-0.379406	0.0496487	7.64182	2.14e-14	1.2e-13	YKL007W
1759.29	-0.37927	0.0645885	5.8721	4.3e-09	1.6e-08	YCL019W
800.482	-0.37889	0.0719328	5.26728	1.38e-07	4.5e-07	YGR222W
2698.12	-0.378691	0.0527257	7.18229	6.86e-13	3.45e-12	YGR123C
310.409	-0.378608	0.110163	3.43681	0.000588613	0.0012768	YJR012C
6092.63	-0.378607	0.0402451	9.40754	5.08e-21	4.19e-20	YCR088W
6112.38	-0.3778	0.0429528	8.79571	1.42e-18	1.04e-17	YJL020C
6439.6	-0.377208	0.0440769	8.55796	1.15e-17	7.87e-17	YEL051W
3899.5	-0.376839	0.049882	7.5546	4.2e-14	2.29e-13	YAL039C
16953	-0.37657	0.0392398	9.59661	8.26e-22	7.11e-21	YEL027W
1468.4	-0.376508	0.0769043	4.89579	9.79e-07	2.96e-06	YOR321W
3160.36	-0.37568	0.0458699	8.19013	2.61e-16	1.67e-15	YOL062C
1278.92	-0.375533	0.0618579	6.07091	1.27e-09	4.97e-09	YLL036C
899.112	-0.375503	0.0699314	5.36958	7.89e-08	2.62e-07	YLR094C
961.163	-0.375199	0.0738951	5.07745	3.83e-07	1.19e-06	YDR428C
4741.43	-0.375139	0.0447491	8.38316	5.15e-17	3.42e-16	YEL063C
9443.92	-0.374744	0.0411271	9.11185	8.1e-20	6.25e-19	YBR115C
6087.98	-0.374564	0.0430681	8.69702	3.41e-18	2.42e-17	YDL004W
1717.07	-0.374048	0.0557755	6.7063	2e-11	8.96e-11	YPL101W
4029.54	-0.373127	0.045174	8.25977	1.46e-16	9.44e-16	YHR009C
7066.07	-0.373115	0.0419383	8.89676	5.75e-19	4.25e-18	YDR298C
737.04	-0.372858	0.075586	4.9329	8.1e-07	2.47e-06	YNL165W
1520.87	-0.372564	0.0576959	6.45738	1.07e-10	4.54e-10	YDL160C
281.13	-0.372416	0.118759	3.1359	0.00171326	0.00346389	YPL171C
3662.57	-0.371769	0.0484847	7.66775	1.75e-14	9.86e-14	YKR071C
1211.6	-0.371654	0.0631358	5.88658	3.94e-09	1.47e-08	YML099C
552.47	-0.371562	0.0848093	4.38115	1.18e-05	3.15e-05	YBR077C
2523.84	-0.371524	0.0540071	6.87916	6.02e-12	2.83e-11	YDR083W
1006.26	-0.371215	0.06716	5.52732	3.25e-08	1.12e-07	YMR234W
727.591	-0.369292	0.0770629	4.79209	1.65e-06	4.87e-06	YLR151C
4264.71	-0.368675	0.0444749	8.28949	1.14e-16	7.39e-16	YAL053W
6595.91	-0.36816	0.0418835	8.7901	1.49e-18	1.09e-17	YGR245C
6678.11	-0.367133	0.0411892	8.91332	4.95e-19	3.68e-18	YOR178C
590.026	-0.367106	0.0868854	4.22518	2.39e-05	6.13e-05	YMR144W
1535.68	-0.366987	0.0612221	5.99437	2.04e-09	7.83e-09	YLR064W
12919.5	-0.365842	0.0582073	6.28515	3.28e-10	1.34e-09	YGR055W
8816.17	-0.365613	0.0423504	8.63306	5.97e-18	4.15e-17	YJL026W
5473.32	-0.36556	0.0435653	8.39108	4.82e-17	3.2e-16	YMR290C
1239.05	-0.365446	0.0663003	5.51199	3.55e-08	1.22e-07	YCL044C
2756.02	-0.365436	0.0526938	6.93509	4.06e-12	1.93e-11	YAL019W
196.018	-0.365158	0.136	2.68499	0.00725323	0.0131156	YGR035W-A
523.5	-0.364937	0.0896314	4.07153	4.67e-05	0.00011588	YML108W
998.697	-0.364923	0.0689121	5.29548	1.19e-07	3.88e-07	YKL063C
1294.09	-0.364471	0.0606163	6.01274	1.82e-09	7.02e-09	YDR376W
3373.28	-0.363569	0.0491784	7.39286	1.44e-13	7.62e-13	YML035C
4590.71	-0.363486	0.0437201	8.31394	9.26e-17	6.05e-16	YMR238W
2149.41	-0.363477	0.0532568	6.82499	8.79e-12	4.08e-11	YOL122C
336.901	-0.362797	0.109762	3.30532	0.000948665	0.00199318	YCR020W-B
1972.34	-0.362709	0.064463	5.62661	1.84e-08	6.48e-08	YOR119C
320.498	-0.362648	0.110487	3.28228	0.00102973	0.00215165	YPL077C
3785.18	-0.362644	0.0486916	7.44779	9.49e-14	5.08e-13	YBR158W
3665.34	-0.362597	0.0447833	8.0967	5.65e-16	3.49e-15	YKR028W
1388.8	-0.362254	0.0612683	5.91257	3.37e-09	1.26e-08	YLR022C
1164.23	-0.36182	0.0753515	4.80176	1.57e-06	4.65e-06	YCR082W
6861.45	-0.361012	0.0450107	8.02059	1.05e-15	6.38e-15	YMR272C
955.846	-0.360866	0.0680669	5.30164	1.15e-07	3.75e-07	YDR073W
2608.13	-0.360099	0.053243	6.76332	1.35e-11	6.16e-11	YDR044W
2755.24	-0.360013	0.048063	7.49044	6.86e-14	3.69e-13	YLR347C
4989.52	-0.359123	0.0462483	7.76511	8.16e-15	4.71e-14	YGR135W
606.98	-0.358895	0.0826886	4.34032	1.42e-05	3.76e-05	YDR130C
4116.52	-0.358413	0.0445354	8.04783	8.43e-16	5.15e-15	YGR145W
556.181	-0.358209	0.085507	4.18923	2.8e-05	7.13e-05	YPL047W
3415.19	-0.358036	0.132249	2.70729	0.00678356	0.0123235	YBL015W
7384.12	-0.357766	0.038615	9.26494	1.95e-20	1.57e-19	YDR483W
2887.16	-0.357765	0.0473356	7.55805	4.09e-14	2.23e-13	YKL014C
471.279	-0.357764	0.0940154	3.80537	0.000141592	0.000331762	YJR036C
998.829	-0.35769	0.079168	4.51811	6.24e-06	1.72e-05	YFL031C-A
3794.36	-0.357394	0.0483373	7.39375	1.43e-13	7.58e-13	YPR112C
218.472	-0.356715	0.131962	2.70316	0.00686831	0.0124648	YJL214W
537.758	-0.356298	0.0855191	4.1663	3.1e-05	7.85e-05	YBL097W
9771.44	-0.356273	0.039605	8.99567	2.35e-19	1.77e-18	YKL085W
2355.56	-0.356259	0.0544141	6.54718	5.86e-11	2.55e-10	YOR181W
421.03	-0.356191	0.0979774	3.63544	0.000277503	0.000629305	YER142C
3929.81	-0.356068	0.0461688	7.71232	1.24e-14	7.05e-14	YLR276C
2825.67	-0.3559	0.0510728	6.96849	3.2e-12	1.53e-11	YDL161W
6592.62	-0.354531	0.0410404	8.63859	5.69e-18	3.96e-17	YOR362C
337.598	-0.354406	0.110782	3.19912	0.00137846	0.00282753	YAR033W
1827.88	-0.354299	0.0535345	6.61815	3.64e-11	1.6e-10	YNL181W
9377.97	-0.354241	0.0403892	8.77069	1.78e-18	1.28e-17	YGR061C
2391.55	-0.354206	0.0531869	6.65965	2.74e-11	1.22e-10	YLR023C
1023.5	-0.352428	0.0666005	5.29167	1.21e-07	3.95e-07	YPL003W
1772.79	-0.351964	0.0553607	6.35765	2.05e-10	8.55e-10	YPR021C
492.798	-0.35146	0.087694	4.0078	6.13e-05	0.000149713	YGR133W
436.304	-0.35092	0.0975901	3.59586	0.000323325	0.000725608	YBR141C
604.516	-0.350756	0.0882969	3.97246	7.11e-05	0.000172786	YPL149W
669.47	-0.35063	0.0944712	3.7115	0.000206038	0.000473866	YLR394W
1629.93	-0.350276	0.0586914	5.96809	2.4e-09	9.12e-09	YLR231C
2461.25	-0.349858	0.051024	6.85672	7.05e-12	3.3e-11	YGL156W
2080.7	-0.349628	0.052078	6.71354	1.9e-11	8.54e-11	YGL257C
1654.39	-0.349546	0.0547791	6.38101	1.76e-10	7.36e-10	YDL117W
2497.31	-0.349121	0.0511117	6.83056	8.46e-12	3.93e-11	YNL300W
378.883	-0.348907	0.103867	3.35916	0.000781801	0.00166306	YNL090W
938.211	-0.346479	0.0682274	5.07829	3.81e-07	1.19e-06	YLR254C
1101.36	-0.346192	0.0923427	3.74899	0.000177549	0.000411848	YNL077W
1730.79	-0.346066	0.0549812	6.29427	3.09e-10	1.27e-09	YOR035C
732.622	-0.345585	0.0847852	4.07601	4.58e-05	0.000113802	YHR070W
1349.79	-0.345423	0.0593693	5.81821	5.95e-09	2.19e-08	YKL168C
2381.01	-0.345409	0.0558898	6.18018	6.4e-10	2.55e-09	YNL176C
1352.88	-0.345302	0.0581498	5.93815	2.88e-09	1.09e-08	YER157W
577.251	-0.345153	0.0853585	4.04357	5.26e-05	0.000129622	YOR073W
668.638	-0.344663	0.0772006	4.46451	8.03e-06	2.19e-05	YMR279C
1296.62	-0.344516	0.0600504	5.73711	9.63e-09	3.49e-08	YCR073C
4422.33	-0.344321	0.0448031	7.68522	1.53e-14	8.67e-14	YIL126W
215.695	-0.343804	0.138311	2.48574	0.0129282	0.0223436	YNL143C
2027.4	-0.343538	0.0540902	6.35121	2.14e-10	8.88e-10	YGR173W
1674.61	-0.342959	0.0597793	5.73709	9.63e-09	3.49e-08	YOL108C
1872.5	-0.342812	0.0580552	5.90493	3.53e-09	1.32e-08	YOR327C
2693.15	-0.342659	0.0477502	7.17608	7.17e-13	3.6e-12	YPL023C
1084.78	-0.342177	0.0663585	5.15649	2.52e-07	7.97e-07	YDL013W
978.836	-0.341314	0.0700353	4.87346	1.1e-06	3.29e-06	YBL052C
470.501	-0.341285	0.0908345	3.75722	0.000171811	0.000398966	YBR270C
5238.53	-0.341211	0.0441254	7.73276	1.05e-14	6.02e-14	YKL213C
2377.4	-0.340585	0.0576573	5.90706	3.48e-09	1.31e-08	YCR073W-A
365.118	-0.340196	0.100762	3.37623	0.000734852	0.00157039	YOR295W
606.921	-0.340068	0.0928812	3.66132	0.000250923	0.000573033	YNL119W
22373.3	-0.339975	0.0506303	6.71486	1.88e-11	8.48e-11	YFL014W
3183.67	-0.33943	0.0497193	6.82691	8.68e-12	4.03e-11	YCL034W
1786.74	-0.338706	0.0593393	5.70795	1.14e-08	4.11e-08	YJL068C
729.81	-0.338136	0.0792913	4.26448	2e-05	5.19e-05	YOR179C
20321.4	-0.3379	0.035822	9.43274	4e-21	3.32e-20	YBR286W
73113	-0.337667	0.0388651	8.68817	3.68e-18	2.61e-17	YDR345C
604.1	-0.337608	0.0821302	4.11064	3.95e-05	9.86e-05	YMR036C
2440.89	-0.337486	0.0549131	6.14582	7.96e-10	3.15e-09	YMR136W
1002.13	-0.33735	0.0688532	4.89955	9.61e-07	2.91e-06	YPR042C
3422.92	-0.337149	0.0463692	7.27097	3.57e-13	1.83e-12	YBR073W
2346.54	-0.337033	0.0526487	6.40155	1.54e-10	6.47e-10	YKL008C
4839.89	-0.33677	0.0493553	6.82339	8.89e-12	4.12e-11	YLR367W
3075.22	-0.336658	0.0473874	7.10438	1.21e-12	5.96e-12	YGL126W
1202.64	-0.336409	0.0655425	5.13269	2.86e-07	9.01e-07	YGR041W
379.716	-0.336371	0.106362	3.16253	0.00156405	0.00318505	YDL156W
3662.95	-0.336014	0.0476711	7.04858	1.81e-12	8.8e-12	YPL053C
1815.29	-0.335852	0.0587673	5.71494	1.1e-08	3.95e-08	YIL091C
631.432	-0.335721	0.0927462	3.61978	0.000294853	0.000667124	YGL127C
6057.21	-0.335197	0.0414376	8.0892	6.01e-16	3.71e-15	YMR104C
3034.75	-0.335042	0.0532819	6.2881	3.21e-10	1.31e-09	YOR036W
749.485	-0.334948	0.0775566	4.31876	1.57e-05	4.13e-05	YGR177C
1014.58	-0.334819	0.0707027	4.73559	2.18e-06	6.36e-06	YGL180W
167.691	-0.334726	0.143554	2.33171	0.0197158	0.0328833	YHR032W-A
1770.62	-0.334689	0.0637725	5.24817	1.54e-07	4.96e-07	YPL116W
2953.29	-0.334573	0.0493707	6.77675	1.23e-11	5.65e-11	YDR150W
9249.09	-0.334463	0.0412523	8.10774	5.16e-16	3.2e-15	YKL148C
1310.5	-0.334038	0.0748498	4.46278	8.09e-06	2.21e-05	YJL115W
1456.89	-0.333926	0.0582928	5.72843	1.01e-08	3.66e-08	YPR135W
3637.21	-0.333857	0.0457198	7.30224	2.83e-13	1.47e-12	YEL007W
1048.24	-0.33254	0.0705551	4.7132	2.44e-06	7.07e-06	YDR325W
2574.95	-0.332414	0.0598489	5.55422	2.79e-08	9.69e-08	YPR154W
736.207	-0.33233	0.0773237	4.2979	1.72e-05	4.52e-05	YDR260C
454.08	-0.331896	0.0929641	3.57015	0.000356777	0.000796822	YKL108W
753.848	-0.331434	0.0741966	4.46697	7.93e-06	2.17e-05	YCL024W
4511.08	-0.331337	0.0420995	7.87034	3.54e-15	2.09e-14	YBR059C
884.957	-0.331337	0.0851211	3.89254	9.92e-05	0.000236708	YOR289W
1150.51	-0.331328	0.0628391	5.27264	1.34e-07	4.37e-07	YPL175W
1878.17	-0.330381	0.0547671	6.03248	1.61e-09	6.24e-09	YML127W
3046.09	-0.329809	0.0489819	6.73329	1.66e-11	7.52e-11	YLR189C
1128.19	-0.329618	0.0648077	5.08608	3.66e-07	1.14e-06	YLR032W
993.597	-0.329161	0.0684868	4.8062	1.54e-06	4.56e-06	YDR515W
2088.82	-0.32757	0.0541512	6.04918	1.46e-09	5.65e-09	YOL052C
1279.64	-0.326677	0.0612424	5.33415	9.6e-08	3.16e-07	YOR074C
1693.33	-0.326049	0.0585256	5.57105	2.53e-08	8.86e-08	YJL069C
4356.51	-0.325827	0.047382	6.87659	6.13e-12	2.88e-11	YCL057W
479.8	-0.32579	0.0934767	3.48526	0.000491667	0.00107586	YDL127W
738.404	-0.32538	0.0767533	4.2393	2.24e-05	5.77e-05	YOR373W
3088.82	-0.325344	0.0501771	6.48392	8.94e-11	3.82e-10	YGR255C
11589.5	-0.325186	0.0419682	7.7484	9.31e-15	5.36e-14	YOR027W
4590.92	-0.325135	0.0416067	7.81449	5.52e-15	3.22e-14	YLR241W
3348.91	-0.324748	0.0536333	6.05497	1.4e-09	5.47e-09	YKL175W
986.763	-0.324376	0.075986	4.2689	1.96e-05	5.1e-05	YOR228C
479.95	-0.324232	0.0924987	3.50526	0.000456163	0.00100325	YGL108C
755.507	-0.323909	0.0759449	4.26506	2e-05	5.18e-05	YDR371W
3724.82	-0.323851	0.0444769	7.28134	3.31e-13	1.7e-12	YJL154C
5176.38	-0.32329	0.0402599	8.03007	9.74e-16	5.93e-15	YPR108W
802.8	-0.32316	0.0728157	4.43805	9.08e-06	2.46e-05	YBL035C
2927.5	-0.322517	0.0459141	7.02437	2.15e-12	1.04e-11	YLR244C
2093.41	-0.321274	0.0526607	6.10083	1.06e-09	4.14e-09	YOR160W
245.037	-0.320768	0.129159	2.48351	0.0130096	0.0224724	YDR003W-A
2523.86	-0.320386	0.0508748	6.29753	3.02e-10	1.24e-09	YGL227W
3033.37	-0.319957	0.0469835	6.80998	9.76e-12	4.5e-11	YLR129W
452.725	-0.319642	0.0909164	3.51578	0.000438465	0.000966947	YOR144C
20954	-0.318793	0.0378177	8.42974	3.46e-17	2.32e-16	YPL004C
643.179	-0.318744	0.078577	4.05646	4.98e-05	0.00012319	YJL181W
18717.2	-0.318375	0.0373951	8.51381	1.68e-17	1.15e-16	YJL167W
3872.18	-0.317552	0.0506091	6.27461	3.51e-10	1.42e-09	YKL196C
11541.8	-0.317505	0.0398088	7.97574	1.51e-15	9.09e-15	YLR432W
74722.4	-0.317457	0.0386699	8.2094	2.22e-16	1.43e-15	YDR497C
1575.16	-0.317334	0.0559702	5.66971	1.43e-08	5.09e-08	YOR147W
1367.04	-0.316568	0.0623187	5.07983	3.78e-07	1.18e-06	YMR009W
776.774	-0.316523	0.0734189	4.31119	1.62e-05	4.26e-05	YNR075W
1123.74	-0.316147	0.0634266	4.98446	6.21e-07	1.9e-06	YNL264C
1716.58	-0.31539	0.0574077	5.49387	3.93e-08	1.35e-07	YBL037W
295.432	-0.314748	0.122615	2.56697	0.0102592	0.0180384	YNL092W
6337.87	-0.314586	0.0402665	7.81259	5.6e-15	3.26e-14	YHR030C
3847	-0.314372	0.0467791	6.72036	1.81e-11	8.18e-11	YDR505C
365.743	-0.314257	0.120687	2.6039	0.00921692	0.0163879	YER153C
1024.4	-0.31373	0.0751342	4.1756	2.97e-05	7.55e-05	YOR070C
5219.06	-0.313724	0.0439803	7.1333	9.8e-13	4.87e-12	YBL058W
1868.27	-0.313255	0.0532277	5.8852	3.98e-09	1.48e-08	YKR008W
2004.54	-0.313242	0.0601792	5.20515	1.94e-07	6.2e-07	YER054C
5484.02	-0.313044	0.0500425	6.25556	3.96e-10	1.6e-09	YNR067C
10636	-0.312541	0.0411956	7.58676	3.28e-14	1.8e-13
10636	-0.312541	0.0411956	7.58676	3.28e-14	1.8e-13
594.967	-0.312337	0.0857944	3.64052	0.000272083	0.000618093	YHR172W
351.128	-0.311835	0.109498	2.84787	0.00440127	0.0082646	YIL009C-A
2227.05	-0.311428	0.0536623	5.80348	6.5e-09	2.38e-08	YPL181W
3695.39	-0.311389	0.0537021	5.79846	6.69e-09	2.45e-08	YKR018C
3771.88	-0.310972	0.050718	6.13139	8.71e-10	3.44e-09	YJR025C
1473.25	-0.310559	0.0583249	5.32464	1.01e-07	3.32e-07	YML065W
1208.52	-0.310236	0.0622691	4.98218	6.29e-07	1.92e-06	YIL156W
23094	-0.309694	0.042443	7.29672	2.95e-13	1.52e-12	YPL106C
468.782	-0.309682	0.092462	3.34929	0.000810191	0.00171782	YMR147W
1582.43	-0.309471	0.0574307	5.3886	7.1e-08	2.37e-07	YBR002C
220.698	-0.309416	0.134251	2.30476	0.0211801	0.0351449	YNL211C
3042.95	-0.309025	0.0522968	5.90906	3.44e-09	1.29e-08	YLR370C
431.466	-0.30897	0.0926446	3.33501	0.000852977	0.00180278	YBR211C
691.304	-0.30872	0.0764119	4.04021	5.34e-05	0.00013139	YDR213W
3321.12	-0.3087	0.0472797	6.52922	6.61e-11	2.86e-10	YBR142W
2047.25	-0.308093	0.0535119	5.75747	8.54e-09	3.11e-08	YBR220C
4794.64	-0.307863	0.0436785	7.0484	1.81e-12	8.8e-12	YEL037C
219.39	-0.307653	0.134444	2.28833	0.0221182	0.0366173	YJL185C
6716.48	-0.307473	0.0383764	8.01205	1.13e-15	6.83e-15	YKL029C
1615.45	-0.307404	0.0685355	4.48533	7.28e-06	2e-05	YCR065W
20480.1	-0.307365	0.0359154	8.55804	1.15e-17	7.87e-17	YBR127C
999.396	-0.306701	0.0694691	4.41493	1.01e-05	2.72e-05	YMR078C
37144.3	-0.30667	0.0497296	6.16676	6.97e-10	2.77e-09	YLL024C
3010.88	-0.306637	0.0458477	6.68815	2.26e-11	1.01e-10	YKR031C
651.061	-0.306541	0.0778151	3.93935	8.17e-05	0.000197491	YNR040W
584.316	-0.306029	0.0868318	3.52439	0.000424461	0.000937977	YGL250W
699.127	-0.305236	0.075358	4.05047	5.11e-05	0.000126191	YLR392C
19459.5	-0.305121	0.0404053	7.55152	4.3e-14	2.34e-13	YHL033C
729.364	-0.304805	0.0792442	3.8464	0.000119867	0.000283211	YHR168W
1788.53	-0.304749	0.0557302	5.46829	4.54e-08	1.55e-07	YEL038W
398.321	-0.304615	0.106752	2.85349	0.00432422	0.0081344	YHR116W
14794.1	-0.304307	0.0392874	7.74565	9.51e-15	5.46e-14	YOR270C
956.218	-0.303951	0.0683012	4.45015	8.58e-06	2.33e-05	YHR169W
565.498	-0.303871	0.0842547	3.60658	0.000310261	0.000698222	YGR122W
1134.34	-0.303672	0.0648247	4.68452	2.81e-06	8.07e-06	YDR423C
3385.43	-0.303528	0.0482668	6.28855	3.2e-10	1.31e-09	YOL011W
708.669	-0.303472	0.0775392	3.91379	9.09e-05	0.000218414	YBL091C-A
876.722	-0.303002	0.0713987	4.2438	2.2e-05	5.67e-05	YGL237C
7493.76	-0.302977	0.0396869	7.6342	2.27e-14	1.27e-13	YOR117W
663.911	-0.302548	0.0884581	3.42024	0.000625669	0.00135266	YBR138C
1818.39	-0.302479	0.0568225	5.32322	1.02e-07	3.34e-07	YMR071C
1236.14	-0.302374	0.0606143	4.9885	6.09e-07	1.86e-06	YIR010W
1204.84	-0.30221	0.0682984	4.42485	9.65e-06	2.61e-05	YPR172W
1343.82	-0.302145	0.0603558	5.00608	5.56e-07	1.71e-06	YOL013C
5469.61	-0.302033	0.0494497	6.10789	1.01e-09	3.97e-09	YJR070C
5528.26	-0.301861	0.0395668	7.62914	2.36e-14	1.31e-13	YOR099W
1357.82	-0.301644	0.0697462	4.32488	1.53e-05	4.02e-05	YOR078W
11827.8	-0.301477	0.0445153	6.77242	1.27e-11	5.8e-11	YHR027C
16593.5	-0.301429	0.0419069	7.19282	6.35e-13	3.2e-12	YJR105W
6138.46	-0.300572	0.0440117	6.82936	8.53e-12	3.96e-11	YOR052C
324.119	-0.299908	0.109394	2.74155	0.00611508	0.0111949	YDR022C
1551.13	-0.29984	0.0582723	5.1455	2.67e-07	8.43e-07	YGR048W
1153.16	-0.299781	0.0653369	4.58824	4.47e-06	1.26e-05	YMR123W
2601.08	-0.299653	0.0506422	5.91705	3.28e-09	1.23e-08	YIL107C
1355.48	-0.299615	0.0609435	4.91628	8.82e-07	2.68e-06	YBR004C
1083.78	-0.299519	0.0682244	4.3902	1.13e-05	3.03e-05	YOR384W
1786.78	-0.299384	0.0553042	5.4134	6.18e-08	2.08e-07	YNL182C
914.944	-0.299066	0.0712346	4.19832	2.69e-05	6.87e-05	YAR019C
6560.89	-0.298998	0.0429406	6.96306	3.33e-12	1.59e-11	YBL039C
419.201	-0.298888	0.104784	2.85243	0.00433862	0.00815439	YOL095C
722.585	-0.298661	0.0751314	3.97518	7.03e-05	0.00017102	YGR239C
5910.1	-0.298405	0.0410503	7.26925	3.61e-13	1.85e-12	YBL022C
3731.2	-0.297998	0.0562702	5.29583	1.18e-07	3.87e-07	YKL094W
4446.54	-0.297995	0.0430483	6.92234	4.44e-12	2.1e-11	YNR035C
1907.33	-0.297861	0.0521365	5.71309	1.11e-08	3.99e-08	YMR165C
749.507	-0.297438	0.0765098	3.88759	0.000101246	0.00024097	YKL130C
2383.16	-0.297254	0.0520695	5.7088	1.14e-08	4.09e-08	YMR088C
503.26	-0.296173	0.090366	3.27748	0.00104738	0.00218572	YHR151C
9274.83	-0.296134	0.0495058	5.98181	2.21e-09	8.4e-09	YLR333C
372.095	-0.296068	0.101449	2.9184	0.00351829	0.00673156	YDR065W
1383.26	-0.295949	0.062428	4.74065	2.13e-06	6.21e-06	YPL155C
6351.43	-0.295516	0.0404608	7.30377	2.8e-13	1.45e-12	YFR044C
1427.8	-0.295463	0.0599487	4.92861	8.28e-07	2.52e-06	YOR018W
6312.71	-0.29535	0.0439315	6.72296	1.78e-11	8.05e-11	YGR281W
5599.95	-0.29528	0.0466771	6.32601	2.52e-10	1.04e-09	YGL049C
2109.04	-0.294742	0.0506991	5.81356	6.12e-09	2.25e-08	YOR330C
4821.95	-0.294649	0.0479149	6.14942	7.78e-10	3.08e-09	YKL096W
1543.71	-0.294567	0.0591017	4.98407	6.23e-07	1.9e-06	YLR268W
1698.35	-0.294348	0.0540763	5.44319	5.23e-08	1.77e-07	YPR137W
1257.92	-0.29427	0.0617082	4.76874	1.85e-06	5.43e-06	YPR052C
3257.3	-0.294111	0.0496103	5.92842	3.06e-09	1.15e-08	YDR517W
8760.11	-0.294031	0.0368078	7.98827	1.37e-15	8.23e-15	YDR388W
608.734	-0.293393	0.0832277	3.52519	0.000423183	0.00093579	YNR009W
681.878	-0.291835	0.0777435	3.75382	0.00017416	0.000404276	YLR294C
2387.1	-0.291249	0.059728	4.87626	1.08e-06	3.26e-06	YLR348C
1160.65	-0.291026	0.0703689	4.13572	3.54e-05	8.9e-05	YNR003C
389.426	-0.290856	0.105515	2.75654	0.00584162	0.0107458	YJR119C
1824.69	-0.290543	0.0545342	5.32772	9.95e-08	3.27e-07	YER060W
4420.71	-0.289406	0.043738	6.6168	3.67e-11	1.62e-10	YOR332W
599.572	-0.289147	0.0879923	3.28605	0.00101603	0.00212508	YIL084C
3664.12	-0.288718	0.0484192	5.96289	2.48e-09	9.39e-09	YLR409C
3790.34	-0.288256	0.0452649	6.3682	1.91e-10	7.99e-10	YDL234C
595.267	-0.288245	0.0920629	3.13096	0.00174238	0.00351909	YOR154W
4777.19	-0.288181	0.0461749	6.24107	4.35e-10	1.74e-09	YDR047W
1366.18	-0.287973	0.0693367	4.15326	3.28e-05	8.29e-05	YOR192C-B
5495.21	-0.287176	0.0417275	6.88218	5.89e-12	2.78e-11	YBL041W
496.286	-0.28705	0.100566	2.85435	0.00431246	0.00811463	YKL162C
3450.48	-0.286754	0.0474343	6.04528	1.49e-09	5.79e-09	YJL042W
5451.69	-0.286664	0.0394474	7.26699	3.68e-13	1.88e-12	YPR016C
5214.8	-0.284892	0.0439938	6.47573	9.44e-11	4.03e-10	YJL005W
2435.6	-0.284411	0.0504403	5.63856	1.71e-08	6.07e-08	YAR002W
2993.22	-0.284338	0.0485127	5.8611	4.6e-09	1.71e-08	YPR029C
1411.81	-0.284242	0.0631135	4.50367	6.68e-06	1.84e-05	YPL224C
1315.93	-0.283065	0.0647962	4.36855	1.25e-05	3.33e-05	YLR055C
1442.95	-0.282926	0.0591841	4.78045	1.75e-06	5.15e-06	YHR131C
2249.86	-0.28274	0.0499124	5.66473	1.47e-08	5.23e-08	YOR132W
1670.96	-0.282671	0.0643924	4.38983	1.13e-05	3.03e-05	YOL032W
5936.25	-0.282473	0.0442497	6.3836	1.73e-10	7.26e-10	YLR113W
2221.09	-0.281459	0.0515613	5.45872	4.8e-08	1.63e-07	YJR005W
2638.25	-0.281153	0.0495911	5.66942	1.43e-08	5.09e-08	YOL006C
1759.77	-0.280892	0.0597505	4.70109	2.59e-06	7.48e-06	YMR140W
1347.67	-0.280848	0.0663743	4.23127	2.32e-05	5.97e-05	YPR037C
812.486	-0.28055	0.0786302	3.56796	0.000359767	0.000802948	YJL035C
2262.45	-0.280487	0.0533734	5.25519	1.48e-07	4.78e-07	YJL197W
954.168	-0.280411	0.0675559	4.15081	3.31e-05	8.37e-05	YMR262W
6125.19	-0.27958	0.0391881	7.1343	9.73e-13	4.84e-12	YOR212W
468.773	-0.279438	0.097822	2.8566	0.00428205	0.00805974	YPL092W
661.928	-0.27941	0.0809386	3.45212	0.000556202	0.00121136	YHR159W
247.564	-0.279263	0.121579	2.29697	0.0216205	0.0358299	YJL107C
6458	-0.279097	0.0398534	7.00309	2.5e-12	1.21e-11	YGR253C
4834.23	-0.278811	0.0414875	6.72037	1.81e-11	8.18e-11	YDL153C
1226.92	-0.278733	0.0630288	4.42232	9.76e-06	2.64e-05	YER186C
3092.45	-0.278715	0.0479763	5.80944	6.27e-09	2.3e-08	YKL021C
1381.7	-0.278423	0.0633059	4.39806	1.09e-05	2.93e-05	YDL027C
1300.09	-0.278398	0.0671768	4.14425	3.41e-05	8.6e-05	YNL201C
946.836	-0.277852	0.0672211	4.13341	3.57e-05	8.98e-05	YIL097W
826.354	-0.277707	0.0750261	3.70147	0.00021435	0.000491762	YPL109C
2869.32	-0.277694	0.0478224	5.80678	6.37e-09	2.34e-08	YFL021W
8104.73	-0.277679	0.0437357	6.34903	2.17e-10	9e-10	YDR508C
668.446	-0.277254	0.0898727	3.08496	0.00203579	0.00405782	YLL009C
3208.24	-0.276834	0.0464303	5.96236	2.49e-09	9.42e-09	YPL263C
1157.47	-0.276478	0.0708799	3.90065	9.59e-05	0.000229591	YMR209C
734.726	-0.275762	0.0768001	3.59065	0.000329855	0.000739462	YGR288W
3782.45	-0.275743	0.0521426	5.28826	1.23e-07	4.02e-07	YHR200W
3457.73	-0.275508	0.0489482	5.62856	1.82e-08	6.42e-08	YIL034C
10603.9	-0.275256	0.0455957	6.03687	1.57e-09	6.08e-09	YKL210W
771.609	-0.27508	0.0811173	3.39114	0.000696018	0.0014938	YNL230C
1339.89	-0.274822	0.0581543	4.72574	2.29e-06	6.67e-06	YPR026W
901.214	-0.274692	0.0726316	3.78199	0.000155579	0.000363223	YFL044C
12501.6	-0.274406	0.0534325	5.13556	2.81e-07	8.88e-07	YOR298C-A
2875	-0.273485	0.0477279	5.73009	1e-08	3.63e-08	YIR003W
608.772	-0.27348	0.0813042	3.36366	0.000769149	0.00163722	YJL083W
466.549	-0.27321	0.0930343	2.93666	0.00331767	0.00636647	YPR186C
841.461	-0.273104	0.0893679	3.05595	0.00224347	0.00442689	YBR291C
1294.51	-0.272922	0.0622402	4.38497	1.16e-05	3.1e-05	YOR245C
2271.54	-0.27288	0.0502961	5.42546	5.78e-08	1.95e-07	YJR142W
1688.36	-0.272717	0.0664804	4.10222	4.09e-05	0.000102072	YER119C
6820.47	-0.272652	0.039051	6.98193	2.91e-12	1.4e-11	YFR050C
833.828	-0.272062	0.0732147	3.71595	0.000202445	0.000466925	YMR177W
815.323	-0.271855	0.0724971	3.74988	0.00017692	0.000410536	YGL251C
1845.65	-0.271787	0.0698853	3.88904	0.000100642	0.000239708	YBR071W
493.175	-0.271363	0.0892039	3.04205	0.00234971	0.0046071	YKL048C
1674.84	-0.271002	0.0647288	4.18674	2.83e-05	7.21e-05	YGR241C
5078.2	-0.270981	0.0472774	5.73172	9.94e-09	3.6e-08	YDR399W
7083.42	-0.27072	0.046472	5.82545	5.7e-09	2.1e-08	YGL011C
706.106	-0.270701	0.0912605	2.96624	0.00301463	0.00581245	YGL198W
3693.03	-0.270439	0.0507543	5.32839	9.91e-08	3.26e-07	YMR092C
40771.3	-0.270141	0.0425127	6.35435	2.09e-10	8.71e-10	YKL056C
2442.55	-0.27	0.0566299	4.7678	1.86e-06	5.45e-06	YEL052W
3829	-0.269601	0.0443035	6.08534	1.16e-09	4.55e-09	YDL178W
2441.73	-0.268492	0.048983	5.48133	4.22e-08	1.44e-07	YHR057C
982.586	-0.268228	0.0724019	3.70471	0.000211634	0.000486218	YLR290C
1019.25	-0.267994	0.0672847	3.98299	6.81e-05	0.000165744	YMR213W
859.966	-0.267955	0.0709087	3.77888	0.000157534	0.000367523	YPL165C
436.975	-0.267739	0.106939	2.50366	0.0122915	0.0213056	YIL061C
12035.8	-0.267693	0.0491942	5.44155	5.28e-08	1.79e-07	YDR046C
283.729	-0.266956	0.11551	2.3111	0.0208273	0.0346303	YMR156C
8337.14	-0.2668	0.0374863	7.11726	1.1e-12	5.45e-12	YBR149W
5904.74	-0.26674	0.0528149	5.05047	4.41e-07	1.36e-06	YDR432W
1352.64	-0.26672	0.063559	4.19641	2.71e-05	6.92e-05	YHR207C
438.694	-0.2663	0.0964377	2.76137	0.00575597	0.0105942	YPR066W
452.068	-0.266061	0.114208	2.32961	0.0198268	0.0330515	YKL023C-A
22539	-0.265863	0.0345527	7.69441	1.42e-14	8.08e-14	YDL124W
3361.32	-0.265696	0.0463742	5.7294	1.01e-08	3.64e-08	YPL243W
4895.84	-0.26555	0.0483538	5.49181	3.98e-08	1.36e-07	YDR232W
1382.38	-0.265279	0.0615102	4.31276	1.61e-05	4.23e-05	YPL139C
2350.82	-0.265241	0.052121	5.08893	3.6e-07	1.13e-06	YBR108W
4643.46	-0.265116	0.0426752	6.2124	5.22e-10	2.09e-09	YGL122C
1801.41	-0.264946	0.0608565	4.35362	1.34e-05	3.55e-05	YDL235C
2486.01	-0.264927	0.0503569	5.26099	1.43e-07	4.64e-07	YGR128C
3217.01	-0.264718	0.0494186	5.35665	8.48e-08	2.81e-07	YDR427W
1364	-0.264207	0.0715067	3.69486	0.00022001	0.000504212	YOR110W
7032.48	-0.264198	0.0394941	6.68956	2.24e-11	1e-10	YGL048C
16013.1	-0.2641	0.0453461	5.82409	5.74e-09	2.12e-08	YDR225W
1091.93	-0.264063	0.066512	3.97015	7.18e-05	0.000174406	YCL010C
7006.82	-0.263624	0.0409602	6.4361	1.23e-10	5.19e-10	YER090W
6975.93	-0.263473	0.037952	6.94227	3.86e-12	1.84e-11	YOR086C
2710.99	-0.263337	0.0558761	4.71288	2.44e-06	7.07e-06	YJL164C
801.189	-0.262803	0.0784959	3.34798	0.000814016	0.00172536	YHR127W
874.283	-0.262509	0.0774607	3.38893	0.000701667	0.00150543	YPL128C
1614.1	-0.262336	0.0568671	4.61314	3.97e-06	1.12e-05	YHL035C
3153.56	-0.261921	0.0479913	5.45768	4.82e-08	1.64e-07	YAR014C
1053.34	-0.261263	0.0677052	3.85883	0.000113933	0.000269781	YER101C
2148.44	-0.260933	0.0538229	4.848	1.25e-06	3.73e-06	YPR097W
5712.79	-0.260914	0.0473178	5.51408	3.51e-08	1.21e-07	YNR019W
2805.19	-0.2605	0.0547555	4.7575	1.96e-06	5.73e-06	YLR436C
6302.65	-0.260244	0.0448225	5.8061	6.39e-09	2.35e-08	YJR064W
1106.76	-0.260058	0.0648158	4.01226	6.01e-05	0.000147027	YBR163W
1507.86	-0.259944	0.0586954	4.42869	9.48e-06	2.57e-05	YKR079C
1210.87	-0.259847	0.0677799	3.83368	0.00012624	0.000297078	YPR155C
1232.22	-0.259319	0.0642703	4.03482	5.46e-05	0.00013429	YKL116C
1309.7	-0.25931	0.0672422	3.85636	0.000115086	0.000272313	YDR306C
1009.65	-0.259192	0.066858	3.87675	0.000105862	0.000251586	YDR255C
12045.8	-0.258984	0.0536028	4.83153	1.35e-06	4.04e-06	YIL136W
1815.46	-0.258918	0.0561849	4.60832	4.06e-06	1.15e-05	YDR152W
1840.88	-0.258753	0.0570593	4.5348	5.77e-06	1.6e-05	YDR176W
941.804	-0.258395	0.0714165	3.61814	0.000296733	0.000670569	YOL053W
2225.45	-0.258284	0.0555679	4.64808	3.35e-06	9.56e-06	YER078C
812.282	-0.257545	0.0798952	3.22353	0.0012662	0.00260631	YIL040W
9218.78	-0.25751	0.0378043	6.81168	9.65e-12	4.45e-11	YBL047C
2021.76	-0.257182	0.0561567	4.57973	4.66e-06	1.31e-05	YDR027C
574.608	-0.257013	0.0853571	3.01103	0.00260365	0.00506219	YCR098C
2900.71	-0.25654	0.0477764	5.36959	7.89e-08	2.62e-07	YKL165C
469.291	-0.256496	0.100056	2.56352	0.0103616	0.0182037	YER060W-A
554.575	-0.256446	0.084125	3.04839	0.00230075	0.00452615	YPL191C
5818.24	-0.256232	0.0391047	6.55247	5.66e-11	2.46e-10	YER021W
3109.26	-0.255476	0.0455129	5.61327	1.99e-08	6.99e-08	YMR039C
6562.67	-0.255099	0.0461186	5.53137	3.18e-08	1.1e-07	YPL262W
2575.84	-0.25472	0.0499269	5.10187	3.36e-07	1.06e-06	YGL036W
5946.48	-0.254509	0.0424778	5.99158	2.08e-09	7.95e-09	YLL041C
319.181	-0.25398	0.10796	2.35255	0.0186453	0.0312585	YDR007W
2826.63	-0.253796	0.048651	5.21667	1.82e-07	5.84e-07	YJL128C
1379	-0.252854	0.0586222	4.31327	1.61e-05	4.23e-05	YDR367W
3527.79	-0.252742	0.0514576	4.91166	9.03e-07	2.74e-06	YBR183W
942.923	-0.252311	0.0697553	3.61709	0.000297932	0.000673044	YLR024C
1098.05	-0.252133	0.0714314	3.52972	0.000416001	0.000920537	YDR288W
2003.84	-0.251757	0.0552159	4.5595	5.13e-06	1.43e-05	YOR342C
4400.92	-0.251654	0.0478597	5.25815	1.46e-07	4.71e-07	YPL049C
1858.45	-0.251457	0.0562608	4.46949	7.84e-06	2.15e-05	YOL031C
3038.17	-0.251397	0.0474475	5.29842	1.17e-07	3.82e-07	YPL242C
2729.54	-0.251181	0.0517308	4.85554	1.2e-06	3.6e-06	YFL033C
4427.37	-0.251048	0.0454031	5.52932	3.21e-08	1.11e-07	YPL075W
2121.57	-0.250498	0.0535801	4.67521	2.94e-06	8.42e-06	YLR182W
5675.01	-0.250466	0.0554549	4.51658	6.28e-06	1.74e-05	YJL055W
17352.9	-0.25043	0.0466089	5.373	7.74e-08	2.58e-07	YPL240C
609.163	-0.250262	0.0822038	3.04441	0.00233135	0.0045822	YLR271W
1401.82	-0.250038	0.0672685	3.71701	0.000201592	0.000465124	YIL103W
1115.48	-0.250025	0.0687526	3.63659	0.000276268	0.000626722	YDR311W
1854.86	-0.249942	0.0525773	4.7538	2e-06	5.83e-06	YBR246W
372.401	-0.249684	0.10076	2.47802	0.0132114	0.0227664	YDR528W
2086.17	-0.249412	0.0549771	4.53665	5.72e-06	1.59e-05	YLR403W
545.53	-0.249295	0.0971027	2.56733	0.0102484	0.0180244	YIL165C
2765.19	-0.248995	0.0493485	5.04564	4.52e-07	1.4e-06	YOL113W
1300.45	-0.248982	0.0632933	3.93378	8.36e-05	0.000201834	YDR312W
1200.51	-0.248631	0.0737939	3.36927	0.000753687	0.00160747	YJL110C
764.171	-0.248595	0.0796342	3.12172	0.00179798	0.00361999	YGR058W
2264.08	-0.248462	0.051215	4.85136	1.23e-06	3.67e-06	YIL017C
992.542	-0.248155	0.0697481	3.55788	0.000373863	0.000831832	YLL058W
1153.38	-0.247954	0.065916	3.76166	0.000168788	0.000392226	YER127W
3469.21	-0.247803	0.0449037	5.51854	3.42e-08	1.18e-07	YFR047C
8811.62	-0.24739	0.047527	5.20525	1.94e-07	6.19e-07	YHR087W
1691.59	-0.24738	0.0607966	4.06897	4.72e-05	0.000117115	YJR041C
6406.04	-0.247206	0.0450132	5.49185	3.98e-08	1.36e-07	YGL225W
1300.42	-0.247003	0.0615531	4.01285	6e-05	0.000146774	YIL095W
1574.16	-0.246726	0.0561457	4.39439	1.11e-05	2.98e-05	YDR486C
916.423	-0.246161	0.0701987	3.50664	0.000453803	0.000998736	YDR045C
1039.42	-0.246138	0.0646223	3.80887	0.000139605	0.00032758	YNL147W
3821.41	-0.245914	0.0534402	4.60165	4.19e-06	1.18e-05	YFL007W
324.094	-0.244955	0.106954	2.29028	0.0220054	0.0364397	YIL150C
1542.35	-0.244944	0.0575786	4.25407	2.1e-05	5.42e-05	YDL115C
2391.42	-0.244894	0.0522587	4.68619	2.78e-06	8.01e-06	YNL221C
836.188	-0.244607	0.0773756	3.16129	0.00157069	0.00319657	YHL013C
1230.13	-0.244381	0.0620461	3.9387	8.19e-05	0.000197888	YER033C
2318.43	-0.244069	0.0497613	4.9048	9.35e-07	2.83e-06	YIR002C
601.837	-0.243484	0.0825243	2.95045	0.00317314	0.00609994	YIL152W
1004.58	-0.243106	0.0675335	3.59979	0.000318478	0.00071572	YLR405W
722.799	-0.242699	0.0791936	3.06463	0.00217942	0.00431364	YER115C
3180.75	-0.242384	0.0466175	5.19943	2e-07	6.38e-07	YOR175C
3791.39	-0.242325	0.0433437	5.59078	2.26e-08	7.94e-08	YCL059C
608.102	-0.24206	0.0796479	3.03913	0.00237262	0.00464502	YDR302W
727.411	-0.241798	0.0810259	2.98421	0.00284311	0.00550302	YOR324C
1871.51	-0.241079	0.0558897	4.31347	1.61e-05	4.22e-05	YDR404C
9217.56	-0.241052	0.0402753	5.98512	2.16e-09	8.25e-09	YJL111W
25592.9	-0.241034	0.0357438	6.7434	1.55e-11	7.03e-11	YCL043C
3354.3	-0.240986	0.058061	4.15057	3.32e-05	8.38e-05	YBR101C
2477.09	-0.240911	0.050417	4.77837	1.77e-06	5.2e-06	YER099C
15325.8	-0.240389	0.0400661	5.99981	1.98e-09	7.58e-09	YDR023W
641.09	-0.240175	0.0832997	2.88327	0.00393575	0.00745552	YGL176C
2267.22	-0.23999	0.0500134	4.79852	1.6e-06	4.72e-06	YNL313C
1272.39	-0.239757	0.0623496	3.84536	0.000120374	0.000284305	YDL155W
1927.72	-0.239408	0.0570385	4.1973	2.7e-05	6.89e-05	YNL062C
6490.15	-0.239378	0.0438335	5.46107	4.73e-08	1.61e-07	YOR209C
1049.91	-0.239342	0.0657111	3.64234	0.00027017	0.000614178	YNL223W
1569.88	-0.238677	0.0592286	4.02976	5.58e-05	0.000136907	YGR046W
3113.06	-0.238417	0.0463965	5.13869	2.77e-07	8.74e-07	YER080W
948.599	-0.238144	0.0689959	3.45157	0.000557329	0.00121341	YLR326W
483.686	-0.237878	0.0904057	2.63122	0.00850781	0.0152188	YBR175W
686.391	-0.237754	0.086901	2.73591	0.00622073	0.0113787	YBR195C
1743.12	-0.237684	0.0641688	3.70404	0.000212193	0.00048733	YHL017W
572.92	-0.237616	0.09372	2.53538	0.0112326	0.0195958	YNR048W
19039	-0.237347	0.0453314	5.23583	1.64e-07	5.29e-07	YFL031W
643.092	-0.237324	0.086349	2.74843	0.00598822	0.0109781	YKL072W
1623.75	-0.237218	0.0584467	4.05871	4.93e-05	0.000122146	YBR137W
1952.82	-0.237163	0.0521104	4.55117	5.33e-06	1.49e-05	YDL080C
1249.23	-0.236443	0.0611042	3.86951	0.000109056	0.000258705	YDR303C
1928.42	-0.23614	0.0582659	4.05281	5.06e-05	0.000125081	YFL002C
724.174	-0.236088	0.0768322	3.07277	0.00212082	0.00420662	YOR213C
748.537	-0.236031	0.076155	3.09934	0.0019395	0.00388739	YJR102C
1704.31	-0.235987	0.0537632	4.38938	1.14e-05	3.04e-05	YKL012W
356.847	-0.235702	0.106054	2.22246	0.026252	0.0428486	YBR152W
4162.18	-0.235692	0.0470668	5.0076	5.51e-07	1.7e-06	YOR109W
5865.4	-0.235689	0.0524604	4.49271	7.03e-06	1.93e-05	YGL191W
6067.21	-0.235184	0.0501554	4.6891	2.74e-06	7.91e-06	YNL243W
3329.94	-0.234394	0.0508288	4.61144	4e-06	1.13e-05	YMR110C
2458.59	-0.234289	0.0518532	4.51832	6.23e-06	1.72e-05	YLR422W
4508.36	-0.234285	0.051251	4.57133	4.85e-06	1.36e-05	YDR322C-A
1747.29	-0.234243	0.05795	4.04216	5.3e-05	0.000130351	YML119W
3804.34	-0.234156	0.0463328	5.05378	4.33e-07	1.34e-06	YJR091C
1066.01	-0.233939	0.072009	3.24875	0.00115913	0.0023981	YDR034C-D
2077.03	-0.233569	0.0547596	4.26535	2e-05	5.18e-05	YDL201W
1294.43	-0.233535	0.0590165	3.95711	7.59e-05	0.000183789	YGL013C
3011.69	-0.233417	0.0461528	5.0575	4.25e-07	1.32e-06	YMR086W
664.623	-0.233215	0.0774946	3.00943	0.00261737	0.00508732	YML027W
1882.89	-0.232501	0.0641206	3.626	0.000287848	0.000651852	YPL170W
4804.08	-0.232453	0.0430656	5.39765	6.75e-08	2.26e-07	YOR157C
1347.1	-0.232443	0.071811	3.23687	0.00120849	0.00249385	YBR267W
1772.69	-0.232297	0.0594394	3.90813	9.3e-05	0.00022318	YGL112C
615.477	-0.232059	0.0850497	2.72851	0.00636221	0.011608	YOL017W
1943.99	-0.231874	0.0624283	3.71424	0.000203811	0.000469577	YML081C-A
4920.25	-0.231544	0.0457403	5.06214	4.15e-07	1.29e-06	YNL301C
8724.1	-0.231537	0.0479416	4.82957	1.37e-06	4.07e-06	YLL048C
881.211	-0.231323	0.0706692	3.27333	0.00106289	0.00221454	YOL116W
1616.87	-0.231197	0.0555082	4.1651	3.11e-05	7.88e-05	YLR099C
1267.82	-0.230487	0.0703722	3.27526	0.00105564	0.00220083	YDR299W
1392.94	-0.230024	0.058898	3.90546	9.4e-05	0.000225322	YNL099C
555.866	-0.230019	0.0848814	2.70988	0.00673074	0.0122357	YIR042C
3448.6	-0.229924	0.0455194	5.05111	4.39e-07	1.36e-06	YKL127W
6121.82	-0.229531	0.0399053	5.75188	8.83e-09	3.21e-08	YER023W
6370.5	-0.229399	0.0428309	5.35592	8.51e-08	2.82e-07	YOR259C
2351.7	-0.229122	0.0585343	3.91433	9.07e-05	0.000218088	YKL179C
788.574	-0.22909	0.0794288	2.88421	0.00392394	0.00743748	YDL239C
779.395	-0.228724	0.0723442	3.16161	0.00156901	0.00319414	YER134C
875.667	-0.228251	0.0698196	3.26916	0.00107868	0.00224453	YBL014C
4747.13	-0.228157	0.0467922	4.87597	1.08e-06	3.26e-06	YDL019C
1039.4	-0.228003	0.0653187	3.49063	0.000481888	0.00105589	YKR099W
1718.63	-0.227755	0.0564854	4.03211	5.53e-05	0.000135697	YJL134W
484.982	-0.227728	0.0915186	2.48832	0.0128348	0.0221881	YMR126C
7707.7	-0.227336	0.0380176	5.97977	2.23e-09	8.5e-09	YPR184W
3072.83	-0.226802	0.0489681	4.63163	3.63e-06	1.03e-05	YLR380W
1983.65	-0.226656	0.054141	4.18639	2.83e-05	7.22e-05	YIL118W
1085.11	-0.226585	0.0678061	3.34165	0.000832805	0.00176364	YPR060C
7586.92	-0.226473	0.0393305	5.7582	8.5e-09	3.1e-08	YCL011C
7517.9	-0.225759	0.0402235	5.61262	1.99e-08	7.02e-08	YDL147W
1056.52	-0.225657	0.0776847	2.90477	0.00367518	0.00699869	YNL078W
1179.06	-0.225617	0.0681054	3.31276	0.000923817	0.00194349	YHR040W
2176.52	-0.225409	0.0526232	4.28344	1.84e-05	4.8e-05	YGL171W
1666.02	-0.225233	0.0551228	4.08602	4.39e-05	0.000109169	YDR436W
3223.7	-0.225099	0.049025	4.59152	4.4e-06	1.24e-05	YPL089C
452.787	-0.224992	0.0981733	2.29178	0.0219183	0.0363048	YDR014W
580.7	-0.224921	0.0829117	2.71278	0.00667211	0.0121427	YPL229W
1123.89	-0.224677	0.0672674	3.34005	0.000837623	0.00177308	YNL289W
1046.59	-0.224549	0.0671701	3.34299	0.000828805	0.00175614	YDR364C
22996.7	-0.224525	0.0448086	5.01075	5.42e-07	1.67e-06	YIL053W
1561.33	-0.224456	0.0633107	3.54531	0.000392149	0.000870131	YDR229W
1164.91	-0.224414	0.064331	3.48843	0.00048587	0.0010639	YDL101C
699.377	-0.224087	0.0926472	2.41872	0.0155753	0.026516	YLR262C
1585.87	-0.224075	0.05724	3.91467	9.05e-05	0.000217919	YDL056W
398.004	-0.224014	0.0986323	2.2712	0.023135	0.0380964	YIL166C
15909	-0.223826	0.0364966	6.13278	8.64e-10	3.41e-09	YER069W
9746.02	-0.223573	0.052536	4.25562	2.08e-05	5.39e-05	YMR230W
2292.04	-0.223536	0.0544008	4.10907	3.97e-05	9.92e-05	YDR354W
2285.24	-0.223519	0.0497749	4.49059	7.1e-06	1.95e-05	YGL133W
1774.53	-0.222956	0.0571272	3.90281	9.51e-05	0.00022772	YLR427W
3445.62	-0.222601	0.0495378	4.49357	7e-06	1.92e-05	YDR292C
13386.5	-0.222511	0.0395437	5.62697	1.83e-08	6.47e-08	YMR226C
13349.2	-0.222399	0.0371569	5.98539	2.16e-09	8.24e-09	YOR007C
828.884	-0.222229	0.074416	2.98631	0.00282369	0.00546705	YNL245C
2623.77	-0.222065	0.055837	3.97701	6.98e-05	0.000169768	YDL052C
9290.38	-0.222003	0.0510155	4.35168	1.35e-05	3.58e-05	YGR008C
1040.88	-0.221933	0.0680087	3.2633	0.00110123	0.00228853	YLR212C
961.758	-0.221719	0.0704613	3.14667	0.00165139	0.0033503	YIL087C
1074.26	-0.221598	0.0713954	3.10381	0.00191046	0.0038363	YGR071C
1693.24	-0.221079	0.0534703	4.13461	3.56e-05	8.94e-05	YOR275C
647.374	-0.221068	0.0788374	2.8041	0.00504575	0.00936407	YOR040W
462.143	-0.221	0.0971258	2.2754	0.0228819	0.0377276	YPL269W
5218.34	-0.220146	0.0430281	5.11633	3.12e-07	9.81e-07	YDR452W
1096.86	-0.220098	0.0676307	3.25441	0.00113628	0.00235759	YLR201C
1164.52	-0.220079	0.0656136	3.35416	0.000796053	0.0016906	YFR049W
4934.34	-0.220063	0.0465857	4.72383	2.31e-06	6.72e-06	YLR138W
4615.95	-0.220004	0.0462918	4.75255	2.01e-06	5.87e-06	YDL174C
1407.17	-0.219967	0.0573607	3.8348	0.000125669	0.000295841	YPR105C
7698.4	-0.219557	0.0417279	5.26163	1.43e-07	4.63e-07	YNL138W
579.41	-0.219538	0.0895742	2.45091	0.0142495	0.0244127	YHR085W
2782.17	-0.219379	0.0519658	4.2216	2.43e-05	6.22e-05	YDR519W
2206.99	-0.219239	0.0508	4.31573	1.59e-05	4.18e-05	YEL036C
1015.8	-0.218942	0.0660813	3.31322	0.000922269	0.00194086	YHL019C
6373.58	-0.21882	0.0446052	4.9057	9.31e-07	2.82e-06	YOR239W
466.626	-0.218805	0.0961715	2.27516	0.0228965	0.037742	YNL072W
1097.49	-0.21877	0.0715573	3.05727	0.00223366	0.00441022	YKR064W
8081.89	-0.218754	0.0497147	4.40019	1.08e-05	2.9e-05	YHR042W
4167.47	-0.218635	0.0435826	5.01657	5.26e-07	1.62e-06	YFR040W
6713.33	-0.218533	0.0415986	5.25336	1.49e-07	4.82e-07	YPL226W
3088.72	-0.218447	0.0469204	4.6557	3.23e-06	9.22e-06	YPL230W
2378.23	-0.218424	0.0516876	4.22584	2.38e-05	6.11e-05	YKL057C
787.517	-0.2184	0.0904779	2.41385	0.0157847	0.0268444	YDR488C
2171.15	-0.218098	0.0559819	3.89587	9.78e-05	0.000233819	YMR313C
6228.33	-0.217437	0.0394196	5.51596	3.47e-08	1.2e-07	YOL097C
937.932	-0.217424	0.0714386	3.04351	0.00233838	0.00459043	YFR021W
7145.59	-0.216889	0.0469248	4.62205	3.8e-06	1.08e-05	YER150W
2826.71	-0.216664	0.0511285	4.23764	2.26e-05	5.82e-05	YDR119W
1112.26	-0.216658	0.063326	3.42132	0.000623186	0.00134774	YJR039W
5339.65	-0.216526	0.0424106	5.10547	3.3e-07	1.04e-06	YMR049C
622.903	-0.216485	0.0846268	2.55812	0.0105241	0.0184641	YDL238C
962.226	-0.216241	0.0665596	3.24883	0.00115882	0.0023981	YDR425W
2194.26	-0.215854	0.0511372	4.22108	2.43e-05	6.23e-05	YMR001C
922.494	-0.215517	0.0696656	3.0936	0.00197747	0.00395251	YKL059C
1642.19	-0.215213	0.0593045	3.62895	0.000284576	0.000644893	YPL177C
3419.38	-0.214855	0.0534078	4.02291	5.75e-05	0.00014079	YMR072W
5620.04	-0.213806	0.0405223	5.27627	1.32e-07	4.29e-07	YBR035C
1397.47	-0.213689	0.0617633	3.45981	0.000540555	0.00117966	YBR061C
967.027	-0.213386	0.0701421	3.0422	0.00234855	0.00460622	YJL210W
784.894	-0.213062	0.0732021	2.9106	0.00360738	0.00688576	YGL080W
1889	-0.21305	0.0609974	3.49277	0.000478035	0.00104851	YHR152W
4062.75	-0.212928	0.04367	4.87583	1.08e-06	3.26e-06	YDR335W
1974.5	-0.212924	0.052285	4.07237	4.65e-05	0.000115505	YNL125C
5972.46	-0.2122	0.0388248	5.46558	4.61e-08	1.57e-07	YER156C
1435.15	-0.212135	0.0657263	3.22754	0.00124858	0.00257167	YGR232W
1239.53	-0.211942	0.0627554	3.37726	0.000732112	0.00156506	YML013W
4255.42	-0.211847	0.0463009	4.57545	4.75e-06	1.33e-05	YGR191W
1514.44	-0.211266	0.0624398	3.38351	0.000715655	0.0015329	YHR086W
1590.01	-0.21108	0.0560769	3.76411	0.000167145	0.000388548	YAL051W
5251.26	-0.210756	0.0455496	4.62696	3.71e-06	1.06e-05	YBR111C
3926.6	-0.210687	0.0421791	4.99505	5.88e-07	1.8e-06	YLR172C
2269.78	-0.210312	0.0500702	4.20033	2.67e-05	6.81e-05	YDR169C
498.144	-0.209815	0.090793	2.31092	0.0208374	0.0346383	YLR306W
835.813	-0.209589	0.0707086	2.96413	0.00303543	0.00585082	YDR110W
1269.42	-0.209371	0.0693267	3.02006	0.00252723	0.00492393	YBL006C
827.992	-0.209306	0.0751064	2.7868	0.00532314	0.00984788	YDR332W
568.438	-0.209149	0.0870455	2.40275	0.0162722	0.0275874	YER058W
1430.71	-0.209054	0.0603997	3.46118	0.000537815	0.00117407	YBR204C
1832.67	-0.208964	0.0525714	3.97485	7.04e-05	0.000171189	YPR190C
1566.68	-0.208829	0.0578542	3.60958	0.000306695	0.000690676	YKL113C
3598.43	-0.208683	0.046844	4.45486	8.39e-06	2.28e-05	YOL103W
735.727	-0.208622	0.0780675	2.67233	0.00753255	0.0135867	YJR050W
819.281	-0.208339	0.0798499	2.60913	0.00907728	0.0161617	YMR281W
521.199	-0.207771	0.0882623	2.35402	0.0185717	0.0311609	YHR058C
799.737	-0.207395	0.0735154	2.82111	0.00478584	0.00892513	YIL146C
6221.86	-0.207197	0.040472	5.1195	3.06e-07	9.65e-07	YER136W
4064.18	-0.207006	0.046881	4.41556	1.01e-05	2.71e-05	YGR280C
1948.48	-0.206638	0.0535858	3.85621	0.000115159	0.000272384	YKL114C
2719.21	-0.206601	0.0499494	4.13621	3.53e-05	8.89e-05	YCR028C-A
1084.15	-0.20654	0.0641593	3.21918	0.00128557	0.00264284	YMR190C
3500.01	-0.206478	0.0515869	4.00252	6.27e-05	0.000152918	YBR245C
1967.59	-0.206376	0.0560827	3.67985	0.000233369	0.000534074	YPL259C
682.055	-0.205692	0.078338	2.62571	0.00864694	0.0154422	YNL063W
1127.37	-0.205285	0.0621535	3.30288	0.000956977	0.00200869	YLR360W
1976.8	-0.205283	0.0611895	3.35488	0.000794007	0.00168681	YMR255W
3239.19	-0.204849	0.0459049	4.46248	8.1e-06	2.21e-05	YKR072C
3619.44	-0.204704	0.0552866	3.7026	0.000213398	0.000489925	YKL051W
2266.25	-0.204634	0.0517219	3.95643	7.61e-05	0.000184248	YOR219C
849.836	-0.204597	0.0814482	2.51199	0.0120051	0.0208595	YDR319C
1291.02	-0.204321	0.0623464	3.27719	0.00104846	0.00218657	YKL110C
16822.4	-0.204318	0.0370763	5.51074	3.57e-08	1.23e-07	YGR157W
654.929	-0.204159	0.0849693	2.40274	0.0162726	0.0275874	YNL227C
3325.86	-0.203938	0.0446366	4.56885	4.9e-06	1.37e-05	YNL088W
1654.54	-0.203516	0.056545	3.59918	0.000319223	0.000717147	YOL090W
2352.57	-0.203125	0.0528001	3.84706	0.000119545	0.000282554	YGL181W
2912.99	-0.202917	0.0456988	4.44031	8.98e-06	2.44e-05	YIL143C
9419.73	-0.202844	0.0364205	5.5695	2.55e-08	8.93e-08	YOR198C
973.39	-0.202821	0.0666571	3.04274	0.00234432	0.00459932	YOR005C
1814.16	-0.202671	0.0527522	3.84195	0.000122059	0.000287971	YOL093W
5328.55	-0.20256	0.043093	4.70053	2.59e-06	7.49e-06	YER088C
5878.06	-0.202213	0.0420477	4.80913	1.52e-06	4.5e-06	YOR197W
12955.4	-0.201917	0.0383502	5.26508	1.4e-07	4.55e-07	YGR162W
8563.21	-0.201573	0.0428069	4.70888	2.49e-06	7.2e-06	YML117W
797.881	-0.201561	0.0720383	2.79797	0.00514246	0.00952992	YLR298C
4809.82	-0.201484	0.0410225	4.91154	9.04e-07	2.74e-06	YOR207C
9950.87	-0.201483	0.0489018	4.12015	3.79e-05	9.48e-05	YLR344W
6581.41	-0.201471	0.058923	3.41923	0.000627989	0.00135677	YHR039C-A
1294.14	-0.201057	0.0616773	3.25981	0.00111486	0.00231611	YNL035C
7394.71	-0.200996	0.0477629	4.20821	2.57e-05	6.59e-05	YHR104W
2047.96	-0.200013	0.0538702	3.71287	0.000204922	0.000471634	YOL012C
1177.14	-0.199813	0.0648282	3.0822	0.00205478	0.00409315	YGL124C
1630.5	-0.199454	0.0574486	3.47187	0.00051684	0.00112866	YJL084C
1666.55	-0.199012	0.062291	3.19488	0.00139887	0.00286485	YDL025C
1486.55	-0.198939	0.0567697	3.50432	0.000457777	0.00100646	YBL055C
869.053	-0.198703	0.0729664	2.72321	0.00646508	0.0117857	YML021C
2066.27	-0.198262	0.0513578	3.86041	0.000113195	0.000268328	YLL031C
3315.93	-0.19822	0.0485206	4.08527	4.4e-05	0.000109484	YNL180C
1785.15	-0.19811	0.059923	3.30607	0.00094614	0.00198916	YBL038W
3657.71	-0.197903	0.0432971	4.57083	4.86e-06	1.36e-05	YNL186W
1446.1	-0.197008	0.0609916	3.23008	0.00123755	0.00254976	YLR078C
1122.86	-0.196921	0.0685681	2.87191	0.00407999	0.00771074	YOL125W
4050.48	-0.196714	0.0440758	4.46308	8.08e-06	2.21e-05	YGR210C
1948.29	-0.196504	0.0553347	3.55118	0.000383503	0.000852697	YKL105C
1873.81	-0.196407	0.0553582	3.54793	0.000388275	0.000863011	YAL022C
1478.33	-0.196093	0.0571894	3.42884	0.000606169	0.00131269	YJL112W
1745.01	-0.195871	0.0587273	3.33527	0.000852159	0.00180209	YDR466W
2706.09	-0.195671	0.0509338	3.84167	0.000122201	0.000288095	YBR003W
14397.7	-0.195435	0.0401925	4.86247	1.16e-06	3.48e-06	YNL071W
662.849	-0.195103	0.0832615	2.34326	0.0191162	0.0319901	YAL032C
1497.69	-0.195041	0.0641641	3.03972	0.002368	0.00463737	YGR021W
1526.03	-0.194879	0.0592543	3.28887	0.00100591	0.00210528	YDL111C
878.16	-0.194848	0.0722588	2.69653	0.00700669	0.0127053	YPL133C
1137.47	-0.194789	0.0745713	2.61212	0.00899837	0.0160389	YBL078C
1460.97	-0.194606	0.0698611	2.78562	0.00534262	0.00987829	YLL011W
3744.16	-0.193923	0.0446204	4.34606	1.39e-05	3.67e-05	YCR030C
1447.47	-0.193884	0.0569887	3.40214	0.000668602	0.00143829	YGR024C
4174.54	-0.193787	0.0480507	4.03296	5.51e-05	0.000135309	YOR227W
803.782	-0.193614	0.0714283	2.71061	0.00671599	0.0122129	YNL237W
1213.53	-0.19348	0.0625137	3.09501	0.00196808	0.0039376	YDR362C
4048.54	-0.19333	0.044682	4.32679	1.51e-05	3.99e-05	YKR016W
1224.92	-0.192874	0.0636165	3.03182	0.00243085	0.00475183	YLR285W
718.651	-0.192758	0.0751833	2.56384	0.010352	0.0181918	YIL159W
910.152	-0.192746	0.0706501	2.72818	0.00636851	0.0116162	YPL122C
1354.65	-0.192488	0.0601736	3.19888	0.00137964	0.00282816	YCL038C
1857.45	-0.192454	0.0537542	3.58026	0.000343258	0.00076848	YLR336C
1209.8	-0.192397	0.0639814	3.00707	0.00263777	0.00512238	YGR158C
5050.35	-0.192338	0.0447521	4.29787	1.72e-05	4.52e-05	YFL004W
5075.63	-0.192184	0.0433471	4.4336	9.27e-06	2.51e-05	YGR020C
1285.67	-0.191974	0.0618394	3.1044	0.00190666	0.00382985	YDL093W
1175.75	-0.191917	0.0630526	3.04376	0.0023364	0.00459043	YNL286W
3350.26	-0.191521	0.0481114	3.98077	6.87e-05	0.00016723	YDL051W
4943.27	-0.191467	0.0452363	4.23259	2.31e-05	5.94e-05	YOR046C
969.62	-0.19141	0.0738372	2.59232	0.0095331	0.0168991	YHR011W
1914.99	-0.191341	0.0514402	3.71967	0.000199483	0.00046075	YOR141C
4156.47	-0.19118	0.0417898	4.57479	4.77e-06	1.34e-05	YEL047C
2731.92	-0.190943	0.0506299	3.77135	0.000162365	0.000377707	YLR397C
4379.89	-0.190837	0.0521774	3.65746	0.000254726	0.000581309	YMR311C
4787.85	-0.190763	0.0454076	4.20111	2.66e-05	6.79e-05	YOR108W
5724.03	-0.190718	0.0397823	4.79404	1.63e-06	4.82e-06	YDR365C
1356.7	-0.190665	0.0614358	3.10348	0.0019126	0.00383941	YDL054C
1154.19	-0.190266	0.0659887	2.88331	0.00393517	0.00745552	YIL009W
5681.43	-0.190104	0.0420377	4.52223	6.12e-06	1.69e-05	YDR394W
1313.27	-0.190085	0.0608784	3.12237	0.00179401	0.00361365	YBR014C
2466.9	-0.190073	0.052165	3.6437	0.000268747	0.000611156	YHR112C
1042.11	-0.189885	0.0666858	2.84745	0.00440705	0.00826907	YPR199C
3863.69	-0.189826	0.0433156	4.3824	1.17e-05	3.13e-05	YNL101W
1721.49	-0.189774	0.054356	3.49132	0.000480632	0.00105349	YGL038C
2427.08	-0.189355	0.0520955	3.63476	0.000278238	0.00063075	YHR003C
1291.1	-0.189303	0.0605868	3.12449	0.00178114	0.00358994	YCR092C
3517.22	-0.189254	0.0456705	4.14391	3.41e-05	8.61e-05	YJR042W
3346.35	-0.189098	0.0580729	3.25623	0.00112904	0.00234407	YCL035C
9665	-0.189071	0.0385634	4.90287	9.44e-07	2.86e-06	YNR043W
4963.42	-0.188921	0.0458042	4.12454	3.71e-05	9.32e-05	YBL004W
1202.33	-0.188785	0.0651315	2.89852	0.00374927	0.00712516	YNL124W
3326.31	-0.188773	0.0572889	3.29511	0.000983846	0.00206109	YIL036W
5569.72	-0.188754	0.039961	4.72346	2.32e-06	6.73e-06	YER048C
2116.38	-0.18864	0.0559785	3.36987	0.00075203	0.00160446	YBR173C
2261.15	-0.188589	0.049746	3.79104	0.000150018	0.000351125	YLL034C
3382.65	-0.188514	0.0440765	4.27697	1.89e-05	4.94e-05	YPR169W
971.214	-0.188112	0.0704522	2.67006	0.00758369	0.0136713	YKL124W
1665.78	-0.187903	0.0602573	3.11835	0.00181869	0.00365768	YNL159C
1512.41	-0.187851	0.0668566	2.80976	0.0049578	0.00921668	YKL053C-A
8218.58	-0.187602	0.0430225	4.36055	1.3e-05	3.45e-05	YHR128W
7525.38	-0.18651	0.05247	3.55461	0.00037854	0.000841949	YJL166W
7168.56	-0.186493	0.0394732	4.72454	2.31e-06	6.71e-06	YER110C
853.763	-0.186369	0.0696335	2.67642	0.00744125	0.0134369	YLR035C
1670.9	-0.185814	0.0563332	3.29847	0.000972116	0.00203849	YER161C
1910.31	-0.185605	0.0538403	3.44732	0.00056617	0.00123142	YFL028C
2553.53	-0.185532	0.0474911	3.90667	9.36e-05	0.000224279	YCL001W
10343.5	-0.185425	0.0424203	4.37114	1.24e-05	3.29e-05	YGL137W
1680.3	-0.185318	0.0550845	3.36424	0.000767536	0.00163432	YHR106W
3009.88	-0.185305	0.0457834	4.04742	5.18e-05	0.00012775	YGR026W
7171.05	-0.185058	0.0455763	4.0604	4.9e-05	0.000121313	YLR264C-A
828.467	-0.184942	0.0739823	2.49982	0.0124257	0.0215152	YMR211W
5983.29	-0.184936	0.0431962	4.28131	1.86e-05	4.85e-05	YER089C
4732.49	-0.184011	0.0503539	3.65435	0.00025783	0.000587774	YNL248C
1070.26	-0.183823	0.0654988	2.80651	0.00500815	0.00930495	YPR109W
1461.28	-0.183595	0.0601091	3.05437	0.00225536	0.00444495	YKR062W
1432.56	-0.183579	0.0579728	3.16664	0.00154213	0.00314534	YNR011C
3561.19	-0.183466	0.0429646	4.27016	1.95e-05	5.08e-05	YJR126C
6066.56	-0.182617	0.0467415	3.90695	9.35e-05	0.000224105	YMR194W
3401.16	-0.182405	0.0479728	3.80225	0.000143386	0.000335843	YOR329C
5915.76	-0.182148	0.041702	4.36786	1.25e-05	3.34e-05	YBR015C
1132.33	-0.182088	0.063817	2.85329	0.00432693	0.00813714	YHR062C
4035.32	-0.181821	0.043257	4.20327	2.63e-05	6.73e-05	YOR116C
8582.93	-0.181586	0.0377676	4.80798	1.52e-06	4.52e-06	YLR027C
3216.93	-0.181295	0.0514354	3.52472	0.000423931	0.000937127	YBR041W
1651.36	-0.180236	0.0611727	2.94635	0.0032155	0.00617955	YKL121W
1611.62	-0.180203	0.0625035	2.88308	0.00393805	0.00745552	YPL132W
6533.39	-0.179996	0.0390533	4.60898	4.05e-06	1.14e-05	YGL207W
3637.12	-0.179667	0.0446423	4.02459	5.71e-05	0.000139843	YBR187W
1281.63	-0.179368	0.062609	2.86489	0.00417159	0.0078678	YOL076W
9100.36	-0.179198	0.0434175	4.12732	3.67e-05	9.21e-05	YBR084W
1821.87	-0.178858	0.0605179	2.95545	0.00312213	0.00601079	YLR373C
7573.68	-0.178835	0.0411647	4.34439	1.4e-05	3.7e-05	YLR429W
2625.53	-0.178689	0.0520155	3.4353	0.000591891	0.00128349	YGR070W
1540.42	-0.178331	0.0575086	3.10095	0.00192904	0.0038712	YCL051W
1467.62	-0.178198	0.0587501	3.03315	0.00242018	0.00473241	YMR076C
3011.78	-0.178162	0.045787	3.8911	9.98e-05	0.000237873	YOR001W
2953.58	-0.17796	0.0520509	3.41897	0.000628586	0.00135761	YPL032C
991.707	-0.177847	0.0681513	2.60959	0.0090651	0.0161445	YML009C
1206.64	-0.177104	0.0636076	2.78433	0.00536389	0.00991197	YCR097W
2211.48	-0.176671	0.0549281	3.2164	0.00129811	0.00266692	YJL010C
1417.07	-0.176466	0.0581106	3.03672	0.00239165	0.00467943	YGR038W
6632.82	-0.176447	0.0444459	3.96993	7.19e-05	0.000174504	YPL093W
714.316	-0.176327	0.0807442	2.18378	0.0289786	0.0469915	YDL030W
2040.57	-0.176284	0.0574359	3.06923	0.00214611	0.00425159	YKL146W
791.881	-0.175643	0.0767656	2.28804	0.0221352	0.036636	YPL202C
8190.98	-0.175476	0.0391469	4.48249	7.38e-06	2.02e-05	YDL095W
2877.65	-0.175372	0.0514898	3.40595	0.000659337	0.00141977	YBR279W
8707.76	-0.17459	0.0379201	4.60416	4.14e-06	1.17e-05	YDL029W
6527.47	-0.174289	0.0420546	4.14434	3.41e-05	8.6e-05	YMR308C
1444.96	-0.174205	0.0578889	3.00929	0.00261859	0.00508817	YGR195W
1021.52	-0.174199	0.0681989	2.55428	0.0106409	0.0186438	YBR271W
8972.47	-0.174112	0.0437113	3.98323	6.8e-05	0.000165634	YDR188W
2405.58	-0.174094	0.0509069	3.41984	0.000626582	0.00135419	YNL102W
730.271	-0.173892	0.0773043	2.24944	0.0244842	0.0402161	YOR022C
5007.3	-0.173877	0.0460447	3.77628	0.00015919	0.000371252	YGL150C
1986.52	-0.173829	0.0676936	2.56788	0.0102323	0.0180009	YDL086W
4355.31	-0.173776	0.0438326	3.96454	7.35e-05	0.000178291	YOR260W
7162.91	-0.173613	0.0544107	3.19079	0.00141884	0.002903	YGL125W
846.56	-0.173528	0.0762027	2.27719	0.0227746	0.0375697	YGL101W
1742.55	-0.172921	0.0635724	2.72006	0.00652696	0.0118925	YDR329C
1678.03	-0.172667	0.0562996	3.06693	0.00216273	0.0042819	YDR301W
731.779	-0.172489	0.0773393	2.23029	0.0257282	0.0420571	YKR055W
4104.18	-0.172431	0.042091	4.09663	4.19e-05	0.000104489	YMR128W
3871.19	-0.172343	0.0536043	3.21509	0.00130404	0.0026774	YJL033W
3348.26	-0.172289	0.0611493	2.8175	0.00483984	0.00901216	YGL028C
1221.66	-0.171854	0.0708978	2.42396	0.0153521	0.0261792	YDR356W
2163.12	-0.17121	0.0519727	3.29424	0.000986893	0.0020668	YGR207C
11023.8	-0.171015	0.0436922	3.91409	9.07e-05	0.000218221	YMR012W
1041.5	-0.170922	0.0670731	2.54829	0.0108251	0.0189512	YJL146W
1994.33	-0.169942	0.0560173	3.03374	0.00241544	0.00472457	YOR283W
1876.97	-0.169347	0.0596162	2.84063	0.0045025	0.00843553	YNL027W
10180.2	-0.168711	0.0430193	3.92176	8.79e-05	0.000211776	YPL078C
881.293	-0.168222	0.0704914	2.38642	0.0170134	0.0287605	YFL030W
4333.65	-0.167939	0.0476841	3.5219	0.000428467	0.000945542	YGR270W
5169.99	-0.16783	0.0468934	3.57896	0.00034496	0.000772025	YGR167W
925.566	-0.167724	0.0746805	2.24589	0.0247108	0.0405473	YML068W
1326.64	-0.167487	0.0596011	2.81013	0.0049522	0.00920891	YPR104C
1653.76	-0.167327	0.0674304	2.48148	0.0130838	0.0225645	YGR029W
4900.4	-0.166972	0.0457085	3.65298	0.000259216	0.000590518	YML092C
821.284	-0.166915	0.0742313	2.24858	0.0245389	0.0402958	YPL168W
4086.96	-0.166818	0.0426597	3.91043	9.21e-05	0.000221225	YNL087W
1714.02	-0.166615	0.0628737	2.65	0.00804927	0.0144464	YGR187C
1529.77	-0.166249	0.0583098	2.85114	0.00435631	0.00818527	YIL026C
9757.75	-0.166193	0.0406349	4.08991	4.32e-05	0.000107436	YFL018C
2214.99	-0.16595	0.0535828	3.09708	0.00195439	0.00391603	YKR067W
2397.3	-0.165879	0.0504901	3.28538	0.00101844	0.00212943	YBL016W
1986.17	-0.165575	0.0594801	2.7837	0.0053743	0.00992838	YDR196C
6689.15	-0.165472	0.0391067	4.2313	2.32e-05	5.97e-05	YPR103W
1240.1	-0.165223	0.0635847	2.59847	0.00936406	0.0166267	YML064C
3274.77	-0.165202	0.0461967	3.57605	0.000348825	0.000779868	YOR340C
694.502	-0.164783	0.0756749	2.17751	0.0294423	0.0476958	YHR178W
899.477	-0.164762	0.07298	2.25763	0.023969	0.0393998	YJR155W
2153.85	-0.164596	0.0521773	3.15455	0.00160746	0.00326831	YMR278W
14416.7	-0.164009	0.0401245	4.08751	4.36e-05	0.000108513	YDR471W
2067.78	-0.163838	0.0541787	3.02402	0.00249436	0.00486573	YMR289W
4500.72	-0.163401	0.0432947	3.77416	0.000160548	0.000374016	YML057W
2948	-0.16299	0.0556853	2.92699	0.00342261	0.00655815	YNL175C
1425.33	-0.162783	0.06648	2.4486	0.0143411	0.0245567	YHR204W
2409.1	-0.162502	0.0566893	2.86654	0.0041499	0.00783146	YIL063C
14200.7	-0.16194	0.0450266	3.59653	0.000322484	0.000723972	YMR122W-A
1334.18	-0.161878	0.0660919	2.44928	0.014314	0.0245168	YMR093W
4483.95	-0.161687	0.0424155	3.81199	0.000137854	0.000323822	YPL260W
1503.45	-0.161322	0.0607625	2.65496	0.00793171	0.014259	YLR357W
1188.6	-0.161027	0.0656304	2.45354	0.0141456	0.0242538	YOL055C
1038.97	-0.160689	0.0648313	2.47857	0.0131909	0.0227371	YNL046W
32690.7	-0.160454	0.0432155	3.71289	0.000204904	0.000471634	YMR186W
1765.02	-0.160413	0.0608483	2.63628	0.00838213	0.0150147	YCR059C
8694.3	-0.160395	0.036588	4.3838	1.17e-05	3.11e-05	YBR039W
3423.86	-0.160301	0.0553149	2.89798	0.00375579	0.00713545	YLR237W
5153.81	-0.160174	0.0454578	3.52358	0.000425762	0.000940532	YGR186W
1690.64	-0.160162	0.0582258	2.75071	0.00594668	0.0109112	YBR242W
4439.88	-0.160007	0.0473351	3.38029	0.000724083	0.00154891	YHR028C
8342.2	-0.159213	0.0373848	4.25875	2.06e-05	5.32e-05	YGL173C
2351.03	-0.158727	0.048578	3.26747	0.00108514	0.00225727	YDL074C
1327.8	-0.158478	0.0601877	2.63306	0.00846196	0.0151452	YKL198C
872.798	-0.158385	0.0723281	2.18981	0.0285382	0.046289	YNL047C
1701.93	-0.158317	0.054475	2.90624	0.00365803	0.00697423	YDR479C
1756.81	-0.157994	0.0611806	2.58243	0.00981075	0.0173486	YBR269C
1243.18	-0.157529	0.061998	2.54087	0.0110576	0.0193061	YGR216C
5418.36	-0.157332	0.0439382	3.58076	0.00034259	0.00076725	YOR206W
1133.48	-0.156861	0.0721215	2.17495	0.0296337	0.0479939	YER162C
5459.8	-0.156685	0.043733	3.58276	0.000339977	0.000761662	YDR091C
4819.59	-0.156541	0.0512583	3.05396	0.00225839	0.00444957	YLR194C
1354.39	-0.155951	0.060114	2.59425	0.00947984	0.0168093	YBR037C
1374.27	-0.155073	0.0582326	2.66299	0.00774504	0.0139428	YDR409W
1521.21	-0.154998	0.0600804	2.57985	0.0098843	0.0174549	YDR280W
1158.08	-0.1547	0.065084	2.37693	0.0174572	0.0294494	YNR061C
2109.57	-0.154427	0.0590793	2.6139	0.00895158	0.0159642	YFL042C
1183.2	-0.154178	0.0678048	2.27386	0.0229746	0.0378612	YDR156W
1338.74	-0.154081	0.0676582	2.27735	0.0227656	0.0375644	YLR193C
1217.51	-0.154002	0.0648769	2.37376	0.0176081	0.0296963	YOR080W
1585.82	-0.153968	0.0551798	2.79029	0.00526604	0.00975059	YNL032W
2781.48	-0.15386	0.0489218	3.14502	0.00166077	0.00336722	YDR161W
2887.54	-0.153399	0.0498599	3.07661	0.00209371	0.00415412	YPR091C
3051.95	-0.153397	0.0513192	2.98907	0.00279827	0.00541946	YDR430C
3169.3	-0.15287	0.0469603	3.25531	0.00113268	0.00235088	YKR089C
2403.49	-0.151866	0.0530133	2.86468	0.00417426	0.00787056	YDR463W
5928.34	-0.151821	0.0408935	3.71261	0.000205133	0.000471951	YMR235C
1098.87	-0.151631	0.0678713	2.2341	0.0254762	0.0416556	YMR075W
15324.9	-0.151227	0.0364482	4.14908	3.34e-05	8.43e-05	YML074C
1177.84	-0.151021	0.065614	2.30166	0.0213545	0.0354071	YBR008C
1653.02	-0.150917	0.056999	2.64771	0.00810389	0.0145404	YOL111C
1968.55	-0.150639	0.052524	2.86801	0.00413067	0.00780198	YFR013W
2242.49	-0.150474	0.0525367	2.86417	0.00418105	0.00787878	YOR346W
7526.43	-0.150064	0.0445441	3.36889	0.000754725	0.00160915	YNL268W
2036.38	-0.149339	0.0514951	2.90005	0.00373099	0.00709248	YBR227C
2095.08	-0.149222	0.053223	2.8037	0.00505193	0.00937287	YPL199C
4401.74	-0.14916	0.0474976	3.14037	0.00168734	0.00341788	YDR477W
1642.49	-0.148754	0.0543467	2.73713	0.00619775	0.0113398	YAL014C
5124.26	-0.148425	0.0499538	2.97124	0.00296597	0.00572633	YGR097W
13386.6	-0.148329	0.0393247	3.7719	0.000162007	0.000377143	YBL045C
1851.66	-0.14808	0.052455	2.82299	0.00475784	0.00887546	YJL176C
14688	-0.148012	0.0488869	3.02764	0.00246475	0.00481375	YLR264W
26013.4	-0.147862	0.0446972	3.30809	0.00093936	0.00197555	YBR181C
1938.74	-0.147842	0.0546031	2.70757	0.00677778	0.0123177	YJL091C
2807.23	-0.14751	0.0484263	3.04607	0.00231856	0.00455981	YBR273C
6025.44	-0.147413	0.0400407	3.68159	0.000231785	0.000530636	YLR100W
1600.28	-0.147247	0.0587125	2.50793	0.0121441	0.0210841	YNL199C
2806.63	-0.147236	0.0506967	2.90426	0.00368119	0.00700809	YKR096W
5680.47	-0.147184	0.0407879	3.60851	0.000307956	0.000693276	YJL001W
2527.16	-0.146725	0.0498226	2.94495	0.00323008	0.00620389	YMR214W
3917.7	-0.144932	0.0422073	3.4338	0.000595172	0.00129017	YIL116W
7696.17	-0.144878	0.0404909	3.57804	0.00034618	0.000774487	YDR418W
4256.67	-0.144166	0.0488057	2.95388	0.00313803	0.00603961	YGL040C
4168.85	-0.144007	0.0433888	3.31898	0.000903454	0.00190374	YDR122W
2236.48	-0.143918	0.0521152	2.76153	0.00575304	0.0105919	YER019W
3339.54	-0.143772	0.0464311	3.09645	0.00195853	0.00392311	YER151C
1441.77	-0.143686	0.0606438	2.36935	0.0178194	0.0300291	YOL138C
3055.76	-0.142987	0.0464293	3.07968	0.00207225	0.00412117	YBL050W
27518.5	-0.142896	0.0399575	3.57619	0.00034864	0.000779722	YDL185W
4826.5	-0.142288	0.0453305	3.13891	0.00169579	0.00343285	YGL001C
11305.4	-0.142213	0.0373403	3.80856	0.000139779	0.000327869	YLR028C
2240.51	-0.141649	0.0516675	2.74154	0.00611511	0.0111949	YHR080C
2334.36	-0.14158	0.0525267	2.69538	0.00703082	0.0127454	YPR129W
2425.8	-0.141202	0.0540164	2.61406	0.00894737	0.0159611	YJR066W
10398.1	-0.140864	0.0422689	3.33258	0.000860462	0.00181728	YHL001W
7225.37	-0.140769	0.0420049	3.35125	0.000804487	0.00170684	YFR051C
4473.74	-0.140459	0.0416748	3.37036	0.000750711	0.00160218	YML130C
1606.82	-0.140027	0.056604	2.47381	0.0133681	0.0230304	YDL150W
11804.4	-0.139927	0.039132	3.57577	0.000349199	0.000780435	YHR179W
1958.03	-0.13959	0.057329	2.43489	0.0148963	0.0254603	YJL093C
3555.25	-0.139486	0.047868	2.91398	0.00356854	0.00682166	YOR089C
4802.6	-0.139462	0.0430722	3.23786	0.00120429	0.00248677	YIL124W
9546.03	-0.139187	0.039312	3.54056	0.000399279	0.000885648	YDR002W
1674.48	-0.139072	0.0619901	2.24346	0.0248671	0.0407728	YPL104W
5463.08	-0.13893	0.0448204	3.09972	0.00193707	0.00388371	YNL132W
2028.14	-0.138906	0.0515956	2.69221	0.00709805	0.0128578	YGL082W
1546.78	-0.138857	0.0574656	2.41634	0.0156773	0.0266701	YKL034W
2493.18	-0.137997	0.0530339	2.60205	0.00926674	0.0164629	YKR026C
7823.89	-0.137653	0.0420613	3.27268	0.00106534	0.00221891	YHR143W
5054.56	-0.137551	0.043733	3.14525	0.00165943	0.00336555	YDR487C
2725.66	-0.137346	0.0477231	2.87797	0.00400242	0.00757075	YOL130W
1438.93	-0.13663	0.0587717	2.32476	0.0200847	0.0334642	YLR107W
4029.87	-0.136576	0.0456758	2.99012	0.00278869	0.00540251	YIL088C
2479.1	-0.136037	0.0507473	2.68068	0.00734732	0.0132784	YMR178W
1591.43	-0.135924	0.0579084	2.34723	0.0189137	0.031684	YGR112W
2854.25	-0.135834	0.0493031	2.75508	0.00586777	0.0107878	YLR401C
11250.6	-0.135819	0.0394204	3.44539	0.00057023	0.00123942	YLR060W
5565.25	-0.1351	0.0413163	3.2699	0.00107586	0.0022394	YJR002W
3869.57	-0.135024	0.0483048	2.79525	0.00518596	0.00960505	YJL148W
11155.4	-0.134994	0.0473708	2.84974	0.00437554	0.00821902	YNL241C
1729.98	-0.134096	0.055423	2.4195	0.0155421	0.0264664	YOR004W
7758.12	-0.134038	0.0480654	2.78865	0.00529278	0.00979451	YIL125W
2948.6	-0.133177	0.0555604	2.39698	0.016531	0.0279889	YER002W
3334.49	-0.13316	0.0460638	2.89078	0.00384285	0.00729231	YLL023C
1845.22	-0.133021	0.0564187	2.35775	0.0183863	0.0308802	YHR001W
2526.38	-0.132575	0.0551182	2.40529	0.0161598	0.027432	YLR096W
6472.98	-0.132173	0.0400921	3.29673	0.00097817	0.00204986	YNL247W
5928.23	-0.131829	0.0420083	3.13817	0.00170007	0.00344044	YPL091W
6337.47	-0.131764	0.0405244	3.25148	0.00114808	0.00237902	YMR131C
3196.26	-0.1317	0.0507114	2.59704	0.00940304	0.0166777	YPL010W
1462.6	-0.1316	0.0586929	2.24218	0.0249496	0.0408564	YGL093W
2371.51	-0.131249	0.0494779	2.65268	0.0079856	0.01434	YMR247C
4511.74	-0.131016	0.0410578	3.19102	0.00141773	0.00290164	YCL054W
1717.54	-0.13071	0.0582341	2.24455	0.0247968	0.040678	YER148W
4835.38	-0.130563	0.0476343	2.74095	0.0061262	0.0112121	YKL065C
7348.68	-0.130533	0.0409894	3.18457	0.00144971	0.00296337	YNL154C
6539.97	-0.130526	0.0496533	2.62874	0.00857006	0.0153217	YOR173W
4461.64	-0.130501	0.041805	3.12167	0.00179828	0.00361999	YHR135C
12573.7	-0.130142	0.0440024	2.9576	0.00310043	0.00597256	YOR341W
2147.28	-0.128997	0.0546897	2.3587	0.018339	0.0308167	YNL153C
5247.86	-0.127876	0.0492295	2.59754	0.00938942	0.0166581	YNL010W
4072.75	-0.127642	0.0483468	2.64012	0.00828756	0.0148576	YDR168W
4585.75	-0.127054	0.0493465	2.57472	0.010032	0.0176965	YML052W
3165.32	-0.12704	0.0533975	2.37914	0.0173532	0.0292816	YHR052W
3121.84	-0.126473	0.0485498	2.60502	0.009187	0.0163392	YPL006W
4344.89	-0.126281	0.054938	2.2986	0.0215275	0.0356848	YBR208C
4430.16	-0.125628	0.0530127	2.36977	0.017799	0.0300025	YHR165C
7756.81	-0.125122	0.0411395	3.04142	0.00235469	0.00461547	YDL100C
6041.77	-0.124951	0.0483157	2.58613	0.00970603	0.0171728	YER124C
1672.59	-0.124819	0.0553644	2.2545	0.0241649	0.0397116	YIL101C
7043.36	-0.1247	0.0445005	2.80223	0.00507511	0.00941318	YBL056W
3372.58	-0.124439	0.0478962	2.5981	0.00937409	0.0166354	YHL003C
38437	-0.124424	0.0383566	3.24388	0.00117912	0.00243713	YAL005C
3418.26	-0.123891	0.0437289	2.83315	0.00460917	0.00862292	YML007W
8561.71	-0.123842	0.0466585	2.65421	0.00794943	0.014287	YJL014W
7467.26	-0.123707	0.0417861	2.96048	0.00307156	0.0059187	YDR060W
2363.38	-0.123607	0.053135	2.32628	0.0200037	0.0333377	YNR052C
1561.62	-0.123138	0.0568818	2.16481	0.0304025	0.0491531	YDR244W
5432.42	-0.123018	0.0413247	2.97686	0.00291216	0.00562659	YER122C
8819.87	-0.122716	0.0390518	3.14239	0.00167574	0.00339544	YFL022C
3468.64	-0.122697	0.0471408	2.60279	0.0092469	0.0164367	YLR220W
7551.12	-0.122626	0.0418039	2.93337	0.00335306	0.00643248	YPR041W
8237.04	-0.122604	0.039624	3.09418	0.00197355	0.00394588	YNL287W
16675.8	-0.122602	0.0372797	3.2887	0.00100652	0.00210587	YMR250W
2253.9	-0.122116	0.0509168	2.39835	0.0164691	0.0278931	YDR531W
3972.4	-0.121962	0.0432839	2.81773	0.00483641	0.00901166	YIL149C
2065.22	-0.121469	0.0509684	2.38322	0.0171618	0.0289888	YNL094W
14621.9	-0.121178	0.0368913	3.28473	0.00102082	0.00213372	YIL075C
24893.6	-0.120575	0.043842	2.75022	0.00595555	0.0109244	YBR191W
97587.3	-0.120515	0.042336	2.84662	0.00441859	0.00828789	YJR009C
2905.56	-0.119804	0.0463944	2.5823	0.00981447	0.0173505	YPL211W
6338.97	-0.119471	0.0429996	2.77841	0.00546257	0.0100828	YMR243C
2395.38	-0.118893	0.0508421	2.33848	0.0193622	0.0323602	YKL088W
15170.2	-0.11859	0.0380765	3.11453	0.00184238	0.00370301	YPR163C
11964.4	-0.11815	0.0381634	3.09589	0.00196221	0.00392926	YDL084W
8268.98	-0.117573	0.038201	3.07775	0.00208572	0.0041408	YJR065C
27311.6	-0.117512	0.0457335	2.5695	0.0101844	0.0179312	YBR048W
4870.62	-0.11661	0.0420819	2.77102	0.00558811	0.0102999	YIL076W
3480.38	-0.116442	0.0463762	2.51081	0.0120455	0.0209185	YPL195W
11609.9	-0.11618	0.0391021	2.9712	0.00296643	0.00572633	YDR341C
27828.3	-0.115878	0.0378419	3.06217	0.00219739	0.00434655	YGR148C
6528.14	-0.115833	0.0409591	2.82802	0.0046837	0.00874974	YDR190C
30441.5	-0.115644	0.044621	2.59169	0.00955069	0.016921	YGL135W
3901.22	-0.115148	0.0439361	2.62081	0.00877224	0.0156573	YNL118C
9425.95	-0.11506	0.0415955	2.76617	0.0056719	0.0104455	YGL078C
7369.82	-0.114674	0.0418093	2.74278	0.00609215	0.0111623	YDR529C
9611.72	-0.113492	0.0421324	2.6937	0.00706627	0.0128061	YML072C
2907.31	-0.113338	0.048937	2.316	0.0205584	0.0342096	YER172C
6018.25	-0.112664	0.0432083	2.60746	0.00912172	0.016232	YML004C
10934.8	-0.112175	0.0396444	2.82953	0.00466161	0.00871289	YBR106W
4111.91	-0.111994	0.0473216	2.36665	0.01795	0.0302099	YGL097W
5033.53	-0.111961	0.0474464	2.35973	0.018288	0.030739	YLR206W
4521.09	-0.111796	0.0417269	2.67924	0.00737892	0.0133281	YBR017C
18800	-0.110972	0.0450141	2.46526	0.0136913	0.0235185	YKR094C
16338.4	-0.110722	0.0428855	2.58181	0.00982833	0.0173655	YJL136C
3090.99	-0.11064	0.0484211	2.28495	0.0223156	0.0368969	YHR063C
5627.05	-0.109353	0.0432126	2.53059	0.0113871	0.0198493	YGR106C
3357.36	-0.109238	0.0452083	2.41632	0.0156781	0.0266701	YMR277W
8296.13	-0.108814	0.0411949	2.64145	0.00825525	0.0148038	YBR086C
4418.09	-0.106833	0.0479694	2.22711	0.0259398	0.0423603	YDR011W
[truncated: 2,020 more rows]

## Sheet: DEGs tra1Q3 vs TRA1 Day 3
baseMean	log2FoldChange	lfcSE	stat	pvalue	padj	Systematic
23268.1	-5.91342	0.455416	12.9847	1.49e-38	1.99e-37	YGR087C
6.18463	-5.90832	1.34051	4.40752	1.05e-05	2.29e-05	YAL042C-A
50962.2	-5.73048	0.241859	23.6934	4.21e-124	4.09e-122	YMR175W
9343.53	-5.68243	0.258176	22.0099	2.31e-107	1.52e-105	YDL218W
41568.7	-5.64542	0.400289	14.1034	3.62e-45	6.03e-44	YLR307C-A
54701.7	-5.63591	0.196991	28.61	5.04e-180	1.17e-177	YNL117W
124840	-5.58242	0.129206	43.2055	0	0	YPL223C
2277.4	-5.32838	0.174744	30.4926	3.27e-204	1.06e-201	YDL049C
54181.7	-4.9682	0.306415	16.214	4.02e-59	9.61e-58	YER065C
53416.5	-4.96454	0.350371	14.1694	1.42e-45	2.4e-44	YHR139C
33958.8	-4.8688	0.273509	17.8012	6.92e-71	2.26e-69	YKR097W
4525.8	-4.80379	0.284349	16.894	4.98e-64	1.38e-62	YJR095W
8327.22	-4.75004	0.770389	6.16577	7.01e-10	2.25e-09	YPL036W
95.0214	-4.68879	0.450463	10.4088	2.26e-25	1.74e-24	YDR406W-A
19869.3	-4.60028	0.23404	19.656	5.14e-86	2.23e-84	YGL256W
4407.95	-4.54366	0.134132	33.8746	1.57e-251	7.88e-249	YLR164W
982.825	-4.44593	0.244421	18.1896	6.23e-74	2.19e-72	YMR175W-A
7744.93	-4.38216	0.235131	18.6371	1.61e-77	6.05e-76	YIL160C
4580.69	-4.37799	0.215204	20.3434	5.31e-92	2.62e-90	YCR010C
11104.6	-4.25973	0.392806	10.8444	2.12e-27	1.8e-26	YOL154W
3322.11	-4.25406	0.413036	10.2995	7.08e-25	5.3e-24	YLR136C
2959.82	-4.23547	0.253232	16.7257	8.52e-63	2.25e-61	YKL065W-A
3659.03	-4.21071	0.150852	27.9128	1.87e-171	3.92e-169	YBR050C
18743	-4.13214	0.428214	9.64969	4.93e-22	3.25e-21	YOL126C
24370	-4.12701	0.307615	13.4162	4.86e-41	6.94e-40	YAL054C
5335.83	-4.09765	0.158667	25.8254	4.6e-147	6.11e-145	YKL050C
45391.6	-3.90904	0.103138	37.9009	0	0	YDL223C
374.473	-3.88123	0.201887	19.2248	2.3e-82	9.16e-81	YLR031W
8459.46	-3.87857	0.147761	26.2489	7.36e-152	1.09e-149	YLR174W
3541.05	-3.87297	0.134037	28.8949	1.39e-183	3.34e-181	YGR067C
5676.8	-3.87238	0.113576	34.0951	8.72e-255	5.16e-252	YKL107W
5.90689	-3.86081	1.35106	2.85761	0.00426846	0.00696393	YPR099C
9245.76	-3.8565	0.357513	10.787	3.96e-27	3.31e-26	YIL053W
74.4435	-3.79398	0.419979	9.03374	1.66e-19	9.6e-19	YNL013C
622.46	-3.77128	0.154067	24.4783	2.52e-132	2.64e-130	YLR030W
4159.14	-3.76159	0.226306	16.6217	4.85e-62	1.23e-60	YML123C
2768.57	-3.67349	0.181277	20.2645	2.65e-91	1.27e-89	YOR382W
8085.44	-3.6536	0.219998	16.6074	6.16e-62	1.56e-60	YPR002W
15195.9	-3.63628	0.153963	23.6179	2.52e-123	2.34e-121	YPL058C
2.54365	-3.56686	1.55668	2.29132	0.0219449	0.032246	YOR102W
2754.63	-3.5391	0.167571	21.12	5.21e-99	2.92e-97	YGR052W
7846.5	-3.52735	0.107467	32.8226	2.8e-236	1.3e-233	YMR174C
1201.23	-3.52251	0.471456	7.47155	7.93e-14	3.33e-13	YOR387C
3126.71	-3.51477	0.234359	14.9973	7.64e-51	1.48e-49	YMR303C
1701.14	-3.47401	0.22147	15.6862	1.88e-55	4.11e-54	YLR070C
9939.99	-3.39293	0.129109	26.2795	3.29e-152	5.09e-150	YBR230C
7886.22	-3.36634	0.122966	27.376	5.29e-165	9.84e-163	YMR118C
3516.66	-3.34152	0.372257	8.97639	2.8e-19	1.6e-18	YIL119C
33.2511	-3.31217	0.769877	4.3022	1.69e-05	3.63e-05	YDR112W
3752.27	-3.29117	0.295153	11.1507	7.1e-29	6.54e-28	YLR377C
23513.3	-3.28637	0.219795	14.952	1.51e-50	2.92e-49	YER024W
11685.4	-3.27348	0.11197	29.2354	6.89e-188	1.72e-185	YDL085W
9078.68	-3.26489	0.23448	13.924	4.53e-44	7.17e-43	YOL084W
4283.06	-3.23348	0.10556	30.6317	4.63e-206	1.58e-203	YDR380W
22352.4	-3.22992	0.127925	25.2485	1.18e-140	1.42e-138	YAR035W
17.2799	-3.2168	0.595711	5.39994	6.67e-08	1.8e-07	YDL050C
619.395	-3.20833	0.127137	25.2353	1.64e-140	1.95e-138	YGR129W
40.4515	-3.16271	0.434337	7.2817	3.3e-13	1.34e-12	YKL106C-A
24808	-3.15436	0.31834	9.90877	3.81e-23	2.65e-22	YGR088W
175.167	-3.1481	0.256019	12.2963	9.48e-35	1.14e-33	YHR136C
23250.7	-3.13881	0.119549	26.2555	6.19e-152	9.37e-150	YNR002C
306.175	-3.0742	0.241066	12.7525	3.02e-37	3.88e-36	YHR140W
4851.74	-3.07292	0.118045	26.0319	2.16e-149	2.99e-147	YJL056C
2741.31	-3.05069	0.10396	29.3449	2.78e-189	7.23e-187	YGL205W
1930.13	-3.05043	0.145118	21.0204	4.27e-98	2.31e-96	YNL112W
11368.5	-3.04842	0.11333	26.8987	2.28e-159	3.9e-157	YOR100C
3731.18	-3.04435	0.29196	10.4273	1.86e-25	1.44e-24	YBR296C
2020.31	-3.03307	0.164618	18.4249	8.29e-76	3.07e-74	YBR157C
2839.37	-3.02539	0.190936	15.845	1.52e-56	3.38e-55	YBL029W
3124.79	-3.0133	0.268585	11.2192	3.28e-29	3.06e-28	YNL036W
4059.42	-3.00909	0.171	17.597	2.6e-69	8.24e-68	YGR201C
4329.15	-2.98471	0.380349	7.84729	4.25e-15	1.93e-14	YOL151W
6429.7	-2.97194	0.105585	28.1474	2.58e-174	5.59e-172	YJL045W
12292.9	-2.96372	0.129846	22.8249	2.59e-115	2.14e-113	YLR130C
14.6367	-2.95962	0.622161	4.757	1.96e-06	4.65e-06	YNL114C
1796.22	-2.95565	0.411411	7.18418	6.76e-13	2.71e-12	YGR159C
4043.51	-2.95494	0.451183	6.54933	5.78e-11	2.01e-10	YOR161C
1661.73	-2.93191	0.18271	16.0468	6.02e-58	1.38e-56	YDR223W
17.4281	-2.92669	0.791394	3.69814	0.000217184	0.00041979	YER084W-A
1375.63	-2.91483	0.199981	14.5756	4.02e-48	7.18e-47	YKL112W
840.046	-2.89494	0.180124	16.072	4.01e-58	9.19e-57	YLR053C
981.444	-2.88347	0.127103	22.686	6.16e-114	4.89e-112	YLR346C
1154.39	-2.86937	0.372774	7.69735	1.39e-14	6.12e-14	YAL025C
3552.04	-2.85525	0.445503	6.40905	1.46e-10	4.96e-10	YKL106W
3287.39	-2.84698	0.204787	13.9022	6.15e-44	9.66e-43	YLR267W
3408.15	-2.79595	0.183111	15.2691	1.23e-52	2.47e-51	YJL132W
302.567	-2.7926	0.273524	10.2097	1.79e-24	1.33e-23	YOL131W
551.939	-2.78623	0.241731	11.5262	9.74e-31	9.69e-30	YOR095C
68396.6	-2.78061	0.225481	12.3319	6.1e-35	7.33e-34	YHR096C
132.247	-2.77055	0.272141	10.1806	2.42e-24	1.78e-23	YPL130W
1083	-2.74486	0.161279	17.0193	5.9e-65	1.71e-63	YAL067C
837.775	-2.74462	0.288043	9.52849	1.6e-21	1.03e-20	YJR154W
642.693	-2.74436	0.137644	19.9381	1.9e-88	8.78e-87	YOR186W
36609.9	-2.72362	0.109966	24.7678	1.99e-135	2.18e-133	YLR304C
784.777	-2.71217	0.161369	16.8072	2.16e-63	5.88e-62	YDL209C
2892.61	-2.69607	0.191126	14.1062	3.48e-45	5.8e-44	YDR536W
1539.58	-2.69504	0.179241	15.0358	4.28e-51	8.38e-50	YPL119C-A
55.2403	-2.67298	0.601842	4.44134	8.94e-06	1.98e-05	YPR044C
2513.47	-2.6717	0.169722	15.7416	7.84e-56	1.74e-54	YGR154C
2576.53	-2.66546	0.351535	7.58236	3.39e-14	1.46e-13	YDR284C
17.6734	-2.66134	0.54594	4.87478	1.09e-06	2.65e-06	YBR109W-A
3729.24	-2.65824	0.394972	6.73021	1.69e-11	6.1e-11	YMR015C
907.408	-2.64143	0.383237	6.89241	5.49e-12	2.06e-11	YBR285W
15155.9	-2.6405	0.203082	13.0022	1.19e-38	1.59e-37	YIR038C
8062.29	-2.62714	0.262385	10.0125	1.34e-23	9.59e-23	YPR192W
3574.17	-2.61721	0.676993	3.86593	0.000110666	0.000220333	YPL171C
6046.12	-2.61296	0.273606	9.55009	1.3e-21	8.37e-21	YMR120C
20987.7	-2.58718	0.254384	10.1704	2.69e-24	1.97e-23	YLR300W
867.652	-2.58655	0.238431	10.8482	2.03e-27	1.73e-26	YDL148C
5540.39	-2.58373	0.119089	21.6958	2.25e-104	1.39e-102	YJL163C
991.444	-2.57873	0.2424	10.6383	1.98e-26	1.6e-25	YER126C
2196.59	-2.57445	0.137635	18.7049	4.51e-78	1.72e-76	YJL185C
396.609	-2.5723	0.502585	5.11814	3.09e-07	7.89e-07	YIL132C
242.991	-2.55189	0.20077	12.7105	5.17e-37	6.57e-36	YOR237W
1366.68	-2.53873	0.200004	12.6934	6.44e-37	8.16e-36	YMR053C
1097.63	-2.5276	0.276436	9.14353	6.04e-20	3.57e-19	YPL076W
7867.67	-2.52219	0.172837	14.5929	3.12e-48	5.6e-47	YDL182W
10710.2	-2.51682	0.139474	18.0451	8.62e-73	2.97e-71	YDL204W
6496.07	-2.50794	0.245437	10.2183	1.64e-24	1.22e-23	YPL054W
2788.4	-2.50457	0.222872	11.2377	2.66e-29	2.5e-28	YDR492W
1304.81	-2.50361	0.126038	19.8639	8.36e-88	3.83e-86	YJL099W
2557.21	-2.47788	0.100965	24.5419	5.28e-133	5.64e-131	YMR300C
32.6641	-2.46704	0.683833	3.60767	0.000308963	0.000585537	YJL189W
31980.3	-2.45822	0.146912	16.7326	7.59e-63	2.01e-61	YDR119W-A
1327.27	-2.45649	0.169508	14.4919	1.36e-47	2.42e-46	YOR381W
5955.97	-2.4532	0.0913719	26.8485	8.78e-159	1.43e-156	YKR076W
2649.26	-2.4499	0.753227	3.25254	0.00114379	0.00201729	YPR101W
2859.69	-2.43423	0.172248	14.1322	2.41e-45	4.04e-44	YER145C
3510.53	-2.43267	0.455826	5.33685	9.46e-08	2.52e-07	YIL057C
884.761	-2.40661	0.206417	11.659	2.07e-31	2.14e-30	YLL052C
3979.94	-2.40118	0.154011	15.591	8.38e-55	1.8e-53	YGL234W
9094.16	-2.39827	0.189289	12.6698	8.69e-37	1.1e-35	YDR070C
1546.59	-2.38949	0.180579	13.2324	5.71e-40	7.95e-39	YBL054W
2062.68	-2.37955	0.137296	17.3316	2.72e-67	8.34e-66	YGL257C
258.609	-2.37709	0.319337	7.44385	9.78e-14	4.1e-13	YOR287C
2668.78	-2.36556	0.151903	15.5728	1.11e-54	2.38e-53	YLR080W
1265.96	-2.36417	0.121285	19.4926	1.27e-84	5.36e-83	YPL258C
51139.8	-2.36328	0.212336	11.1299	8.98e-29	8.22e-28	YGL255W
1362.48	-2.35534	0.209052	11.2668	1.92e-29	1.81e-28	YLL053C
48.99	-2.33444	0.650138	3.59067	0.000329823	0.000623254	YPR043W
2675.13	-2.32567	0.229853	10.1181	4.59e-24	3.34e-23	YGL180W
1747.51	-2.32439	0.403329	5.76301	8.26e-09	2.42e-08	YER084W
15552.8	-2.32419	0.149777	15.5176	2.64e-54	5.61e-53	YNL195C
76.259	-2.30396	0.261883	8.79765	1.4e-18	7.74e-18	YPL182C
254.375	-2.29394	0.294712	7.78366	7.05e-15	3.15e-14	YER188W
2142.7	-2.27587	0.201977	11.268	1.89e-29	1.79e-28	YKL124W
653.788	-2.27541	0.203709	11.1699	5.72e-29	5.29e-28	YIR014W
1425.97	-2.26617	0.424205	5.34215	9.19e-08	2.45e-07	YBR021W
38682.4	-2.25573	0.124179	18.1651	9.75e-74	3.41e-72	YMR107W
17596.3	-2.2516	0.1809	12.4466	1.46e-35	1.79e-34	YPL061W
1525.98	-2.233	0.130572	17.1018	1.44e-65	4.2e-64	YDR270W
44.1537	-2.22013	0.359589	6.17406	6.66e-10	2.14e-09	YNR070W
412.867	-2.21894	0.258536	8.58271	9.27e-18	4.93e-17	YJL208C
7505.76	-2.21352	0.107766	20.5401	9.43e-94	4.8e-92	YPR001W
654.678	-2.2046	0.415793	5.30215	1.14e-07	3.03e-07	YKL086W
4473.73	-2.18981	0.136002	16.1013	2.5e-58	5.76e-57	YGR065C
2462.08	-2.17597	0.135868	16.0153	9.99e-58	2.27e-56	YGR245C
2987.44	-2.17048	0.106087	20.4595	4.94e-93	2.49e-91	YGR214W
74.8601	-2.15445	0.325013	6.62881	3.38e-11	1.19e-10	YKL123W
1306.96	-2.14754	0.219063	9.80331	1.09e-22	7.39e-22	YLR284C
823.826	-2.13946	0.258417	8.2791	1.24e-16	6.18e-16	YPR193C
17.1368	-2.13792	0.51112	4.18282	2.88e-05	6.05e-05	YKL111C
25107	-2.13364	0.204695	10.4235	1.94e-25	1.49e-24	YGR236C
21329.3	-2.13273	0.144549	14.7544	2.88e-49	5.35e-48	YBR068C
3828.65	-2.12872	0.0965696	22.0434	1.11e-107	7.5e-106	YLL048C
11738	-2.12351	0.267311	7.94396	1.96e-15	9.12e-15	YER053C-A
1666.26	-2.12332	0.141278	15.0294	4.72e-51	9.22e-50	YBL043W
1752.49	-2.10781	0.342636	6.15174	7.66e-10	2.45e-09	YOL019W
662.672	-2.09103	0.262104	7.97786	1.49e-15	6.97e-15	YNL065W
71662	-2.08867	0.185959	11.2319	2.84e-29	2.66e-28	YKL060C
1255.11	-2.07723	0.151718	13.6913	1.14e-42	1.73e-41	YGR066C
2714.89	-2.07594	0.12272	16.9161	3.42e-64	9.56e-63	YKR058W
474.979	-2.06298	0.198996	10.3669	3.51e-25	2.66e-24	YDL051W
528.35	-2.06162	0.188738	10.9232	8.93e-28	7.78e-27	YOL164W-A
4.87322	-2.05894	0.942617	2.18428	0.0289418	0.0416987	YDR545W
506.219	-2.05556	0.136577	15.0505	3.43e-51	6.76e-50	YHR213W-B
4746.72	-2.053	0.208111	9.86492	5.91e-23	4.06e-22	YJL116C
10517.6	-2.05189	0.187724	10.9303	8.25e-28	7.21e-27	YBR201C-A
437.141	-2.04244	0.140127	14.5756	4.01e-48	7.18e-47	YOR074C
837.198	-2.04153	0.155591	13.1211	2.49e-39	3.42e-38	YPR061C
776.034	-2.03692	0.190201	10.7093	9.2e-27	7.55e-26	YDR121W
1770.62	-2.03595	0.121331	16.7802	3.41e-63	9.16e-62	YPL226W
58700.4	-2.03193	0.184799	10.9954	4.02e-28	3.55e-27	YAL062W
1589.75	-2.02915	0.221627	9.15568	5.4e-20	3.2e-19	YCR007C
3241.34	-2.02579	0.119303	16.9802	1.15e-64	3.3e-63	YJL133W
593.6	-2.0164	0.224168	8.99503	2.36e-19	1.36e-18	YDL167C
11839.7	-2.0118	0.344531	5.83924	5.24e-09	1.57e-08	YAL061W
393.485	-2.00733	0.19883	10.0957	5.77e-24	4.18e-23	YHR197W
555.969	-2.00655	0.234311	8.56364	1.09e-17	5.8e-17	YGR173W
4049.7	-2.00547	0.0898499	22.3202	2.35e-110	1.74e-108	YML063W
857.108	-2.00044	0.222584	8.98738	2.53e-19	1.45e-18	YDR339C
511.572	-1.99327	0.32353	6.161	7.23e-10	2.31e-09	YNL248C
3407.67	-1.99183	0.0786119	25.3375	1.24e-141	1.52e-139	YER169W
2772.99	-1.98889	0.115667	17.195	2.89e-66	8.72e-65	YDR420W
13.911	-1.98694	0.605742	3.28018	0.00103743	0.00184217	YAL066W
549.491	-1.98625	0.185295	10.7194	8.25e-27	6.78e-26	YGR071C
1010.99	-1.97775	0.370186	5.34258	9.16e-08	2.45e-07	YDR111C
1390.07	-1.97275	0.270513	7.2926	3.04e-13	1.24e-12	YCL054W
1314.48	-1.96922	0.115329	17.0749	2.28e-65	6.64e-64	YOR181W
650.24	-1.96693	0.172033	11.4334	2.85e-30	2.77e-29	YDR515W
2591.93	-1.96667	0.399065	4.9282	8.3e-07	2.04e-06	YBR197C
663.496	-1.95275	0.282455	6.91351	4.73e-12	1.78e-11	YGR174W-A
7.095	-1.94807	0.901778	2.16026	0.0307528	0.0440932	YBR124W
465.545	-1.94706	0.225011	8.65318	5.01e-18	2.71e-17	YMR055C
961.628	-1.9417	0.167522	11.5907	4.59e-31	4.65e-30	YBR047W
413.591	-1.94115	0.186321	10.4183	2.05e-25	1.58e-24	YOR180C
16.141	-1.94043	0.645211	3.00744	0.00263458	0.00442587	YMR030W-A
9.07501	-1.94037	0.786057	2.46849	0.0135684	0.0206268	YGR025W
6485.4	-1.93549	0.19596	9.87693	5.24e-23	3.61e-22	YAL053W
117.448	-1.93472	0.225665	8.57343	1e-17	5.34e-17	YAR035C-A
116441	-1.93234	0.136472	14.1593	1.64e-45	2.77e-44	YLR044C
94.5313	-1.92497	0.228898	8.40972	4.11e-17	2.11e-16	YDL242W
63.3749	-1.9247	0.336034	5.72768	1.02e-08	2.96e-08	YKL115C
913.21	-1.92104	0.174873	10.9853	4.5e-28	3.96e-27	YHL039W
289.568	-1.91586	0.197987	9.67671	3.79e-22	2.52e-21	YLR262C
1175.65	-1.91343	0.200918	9.52347	1.67e-21	1.08e-20	YCL059C
3242.02	-1.91133	0.113891	16.7821	3.3e-63	8.91e-62	YIL017C
5821.97	-1.91124	0.275377	6.94044	3.91e-12	1.49e-11	YJR061W
9999.24	-1.90689	0.0938199	20.325	7.73e-92	3.75e-90	YPL222W
556.74	-1.90485	0.127913	14.8917	3.73e-50	7.08e-49	YDL121C
479.903	-1.89989	0.250552	7.58282	3.38e-14	1.46e-13	YKR106W
333.45	-1.89204	0.183853	10.2911	7.73e-25	5.78e-24	YPL279C
446.6	-1.88914	0.344131	5.48959	4.03e-08	1.11e-07	YDR449C
4647.16	-1.8863	0.182051	10.3613	3.72e-25	2.81e-24	YGR143W
6801.28	-1.88198	0.370296	5.08238	3.73e-07	9.47e-07	YML131W
2603.36	-1.88196	0.252964	7.43962	1.01e-13	4.23e-13	YHL033C
3421.07	-1.88153	0.231107	8.14136	3.91e-16	1.89e-15	YPR006C
2284.19	-1.88016	0.228755	8.21912	2.05e-16	1e-15	YMR058W
9946.76	-1.8784	0.365208	5.14336	2.7e-07	6.94e-07	YDR256C
2226.72	-1.87771	0.092694	20.2571	3.07e-91	1.45e-89	YBL034C
5144.7	-1.87521	0.134307	13.9621	2.65e-44	4.26e-43	YPL119C
2405.88	-1.87468	0.096952	19.3362	2.67e-83	1.08e-81	YMR152W
9014.68	-1.87416	0.087002	21.5416	6.34e-103	3.79e-101	YNL115C
1735.33	-1.87156	0.206935	9.04421	1.51e-19	8.73e-19	YNL254C
407.998	-1.87103	0.187145	9.99773	1.56e-23	1.11e-22	YDL211C
2250.78	-1.86262	0.267109	6.97328	3.1e-12	1.19e-11	YIL069C
2031.38	-1.86044	0.130629	14.2422	5.01e-46	8.6e-45	YPL075W
798.296	-1.85848	0.142143	13.0747	4.59e-39	6.24e-38	YFL047W
58.3344	-1.85632	0.315438	5.8849	3.98e-09	1.2e-08	YOL038C-A
106.093	-1.8533	0.350131	5.29316	1.2e-07	3.17e-07	YDR491C
724.421	-1.85095	0.273038	6.77907	1.21e-11	4.41e-11	YIL091C
11.2873	-1.84973	0.710858	2.60211	0.00926529	0.0144601	YGL217C
1202.08	-1.84948	0.328094	5.63706	1.73e-08	4.91e-08	YBL042C
814.206	-1.84717	0.135422	13.6401	2.31e-42	3.44e-41	YKR102W
559.585	-1.84597	0.157073	11.7523	6.87e-32	7.25e-31	YHR065C
2141.61	-1.83987	0.119753	15.3638	2.86e-53	5.91e-52	YLR433C
435.398	-1.83573	0.26057	7.04504	1.85e-12	7.19e-12	YJR119C
2546.49	-1.82013	0.21097	8.62744	6.27e-18	3.37e-17	YIL117C
3114.44	-1.81624	0.107291	16.9282	2.79e-64	7.89e-63	YML073C
1392.22	-1.8151	0.233883	7.76073	8.44e-15	3.76e-14	YDL021W
181.089	-1.81311	0.179688	10.0903	6.1e-24	4.41e-23	YLR408C
17695.1	-1.81022	0.271408	6.66975	2.56e-11	9.14e-11	YKL152C
133.057	-1.80695	0.341172	5.29629	1.18e-07	3.12e-07	YBR296C-A
1136.78	-1.80359	0.227146	7.94026	2.02e-15	9.38e-15	YOL066C
984.836	-1.80311	0.247426	7.28748	3.16e-13	1.29e-12	YDL201W
895.431	-1.80116	0.111135	16.207	4.5e-59	1.07e-57	YER123W
657.892	-1.7975	0.342604	5.24658	1.55e-07	4.06e-07	YML082W
131.669	-1.79432	0.330939	5.42191	5.9e-08	1.6e-07	YMR141W-A
1498.9	-1.79327	0.202728	8.84566	9.1e-19	5.08e-18	YML115C
872.062	-1.79208	0.287166	6.24059	4.36e-10	1.42e-09	YCL048W-A
1447.43	-1.79106	0.33771	5.30356	1.14e-07	3.01e-07	YDR263C
621.82	-1.79082	0.319952	5.59714	2.18e-08	6.15e-08	YOR388C
619.625	-1.78687	0.350077	5.10423	3.32e-07	8.47e-07	YPR186C
2679.69	-1.78418	0.0799735	22.3096	2.98e-110	2.18e-108	YOR356W
1715.3	-1.78387	0.155791	11.4504	2.34e-30	2.29e-29	YOL048C
2178.13	-1.78327	0.100638	17.7197	2.96e-70	9.52e-69	YFR031C
2808.75	-1.78065	0.111312	15.9969	1.34e-57	3.04e-56	YIL094C
422.862	-1.78032	0.225917	7.88041	3.26e-15	1.5e-14	YDR534C
1711.37	-1.77891	0.103995	17.1058	1.34e-65	3.94e-64	YLR432W
1214.1	-1.77771	0.256627	6.9272	4.29e-12	1.63e-11	YOR294W
973.096	-1.77644	0.150256	11.8227	2.98e-32	3.18e-31	YBL052C
466.825	-1.77397	0.340503	5.20985	1.89e-07	4.92e-07	YLR222C
582.653	-1.77276	0.3028	5.85456	4.78e-09	1.44e-08	YOR101W
9241.03	-1.7679	0.353331	5.00352	5.63e-07	1.41e-06	YLR153C
2499.63	-1.76474	0.224906	7.84657	4.28e-15	1.94e-14	YNL293W
2630.58	-1.76246	0.176662	9.97645	1.93e-23	1.37e-22	YLR389C
2068.09	-1.76207	0.118153	14.9134	2.7e-50	5.16e-49	YIL133C
699.399	-1.76175	0.106802	16.4956	3.95e-61	9.81e-60	YOR390W
3063.24	-1.76135	0.165588	10.6369	2.01e-26	1.62e-25	YEL030W
3098.2	-1.75762	0.083715	20.9952	7.25e-98	3.9e-96	YER101C
286.172	-1.75733	0.224123	7.84091	4.47e-15	2.03e-14	YPL027W
162.783	-1.7553	0.288737	6.07924	1.21e-09	3.79e-09	YGL258W
344.932	-1.7486	0.344449	5.07652	3.84e-07	9.75e-07	YOR340C
1055.27	-1.74849	0.209166	8.35935	6.31e-17	3.2e-16	YEL064C
124.803	-1.74663	0.248101	7.04	1.92e-12	7.44e-12	YDR106W
510.473	-1.74619	0.249086	7.0104	2.38e-12	9.15e-12	YKR079C
9903.95	-1.74573	0.103319	16.8965	4.77e-64	1.33e-62	YJR155W
12949.7	-1.74105	0.222546	7.82335	5.14e-15	2.32e-14	YPR127W
2417.93	-1.7409	0.113755	15.3039	7.2e-53	1.47e-51	YOL045W
685.386	-1.73996	0.143703	12.108	9.58e-34	1.08e-32	YGL119W
1547.2	-1.73948	0.105055	16.5578	1.41e-61	3.54e-60	YDR351W
9042.52	-1.7298	0.312168	5.54124	3e-08	8.38e-08	YLR056W
759.152	-1.72617	0.310955	5.5512	2.84e-08	7.92e-08	YNL110C
847.837	-1.72094	0.141647	12.1494	5.78e-34	6.55e-33	YLR032W
945.212	-1.71923	0.14042	12.2434	1.82e-34	2.15e-33	YBL037W
6.43892	-1.71782	0.783144	2.19349	0.0282718	0.0408509	YLR458W
1187.39	-1.71657	0.0981709	17.4855	1.85e-68	5.78e-67	YKR017C
1745.83	-1.71461	0.101553	16.8839	5.91e-64	1.63e-62	YKL113C
1297.78	-1.71376	0.184069	9.31044	1.27e-20	7.79e-20	YOR104W
352.967	-1.71221	0.342882	4.99359	5.93e-07	1.47e-06	YDR374C
94.1855	-1.70758	0.26677	6.40096	1.54e-10	5.21e-10	YJR005C-A
15933.9	-1.70666	0.17684	9.65088	4.87e-22	3.22e-21	YPR035W
16.723	-1.70463	0.492321	3.46243	0.000535331	0.000986391	YHR213W-A
560.485	-1.70408	0.301371	5.65442	1.56e-08	4.46e-08	YHR196W
1097.8	-1.70335	0.144812	11.7625	6.09e-32	6.44e-31	YML027W
986.876	-1.70144	0.123918	13.7304	6.68e-43	1.02e-41	YDR285W
1548.6	-1.69764	0.145611	11.6588	2.07e-31	2.14e-30	YNR058W
482.645	-1.69727	0.324565	5.22936	1.7e-07	4.44e-07	YHR066W
1501.32	-1.69711	0.105239	16.1263	1.67e-58	3.9e-57	YBL103C
2080.84	-1.6907	0.110466	15.3051	7.07e-53	1.45e-51	YIL090W
2055.65	-1.68425	0.121981	13.8075	2.3e-43	3.54e-42	YLR326W
5040.2	-1.67825	0.16667	10.0693	7.55e-24	5.44e-23	YNL239W
2414.94	-1.67254	0.154831	10.8023	3.36e-27	2.81e-26	YDL083C
6361.71	-1.671	0.103708	16.1126	2.08e-58	4.84e-57	YDL171C
548.528	-1.6706	0.261305	6.39329	1.62e-10	5.47e-10	YGL177W
989.395	-1.66545	0.199199	8.36075	6.23e-17	3.16e-16	YMR192W
1267.82	-1.66536	0.145068	11.4799	1.67e-30	1.64e-29	YHR171W
451.599	-1.65703	0.129319	12.8135	1.38e-37	1.79e-36	YHR022C
493.456	-1.6568	0.117817	14.0625	6.46e-45	1.06e-43	YJL184W
10164.8	-1.65594	0.135511	12.22	2.43e-34	2.84e-33	YBL049W
645.061	-1.65462	0.261852	6.31892	2.63e-10	8.71e-10	YIL019W
2917.04	-1.64728	0.172086	9.57244	1.04e-21	6.78e-21	YAR015W
238.488	-1.64434	0.273829	6.00497	1.91e-09	5.94e-09	YKL078W
813.007	-1.64326	0.0969375	16.9517	1.87e-64	5.34e-63	YMR173W-A
3000.2	-1.64297	0.168907	9.72708	2.31e-22	1.55e-21	YER062C
2237.2	-1.6392	0.140758	11.6456	2.42e-31	2.49e-30	YOR096W
1059.29	-1.63882	0.123342	13.2868	2.76e-40	3.88e-39	YKR082W
786.236	-1.638	0.155693	10.5207	6.94e-26	5.43e-25	YLR275W
584.031	-1.63667	0.261202	6.26591	3.71e-10	1.22e-09	YHR137W
895.194	-1.63339	0.185621	8.79962	1.37e-18	7.61e-18	YDR075W
1769.85	-1.63291	0.122186	13.3641	9.8e-41	1.39e-39	YJR149W
517.808	-1.63228	0.343271	4.75508	1.98e-06	4.69e-06	YJL122W
657.271	-1.63009	0.124462	13.0971	3.42e-39	4.68e-38	YGL249W
1345.48	-1.62682	0.339829	4.78717	1.69e-06	4.03e-06	YMR257C
172.724	-1.62559	0.216649	7.50332	6.22e-14	2.63e-13	YIL028W
3655.07	-1.62494	0.466997	3.47956	0.000502234	0.00092909	YKL105C
1765.42	-1.62355	0.144713	11.2191	3.29e-29	3.06e-28	YIL055C
131.057	-1.6234	0.418013	3.88361	0.000102917	0.000205643	YPL249C-A
576.299	-1.62187	0.263593	6.15294	7.61e-10	2.43e-09	YBR278W
891.311	-1.61637	0.165176	9.78577	1.3e-22	8.75e-22	YOL144W
3452.95	-1.61513	0.188651	8.56147	1.11e-17	5.89e-17	YOR086C
533.601	-1.61442	0.240297	6.71845	1.84e-11	6.61e-11	YMR310C
934.962	-1.61148	0.15797	10.2012	1.96e-24	1.45e-23	YDL164C
3336.64	-1.60274	0.143836	11.1428	7.76e-29	7.13e-28	YGL031C
5204.05	-1.60041	0.0892242	17.937	6.07e-72	2.07e-70	YGR046W
3832.87	-1.59966	0.265015	6.03613	1.58e-09	4.92e-09	YEL058W
79.9649	-1.59932	0.31134	5.13689	2.79e-07	7.17e-07	YGL033W
1943.47	-1.59417	0.171677	9.2859	1.6e-20	9.73e-20	YOL018C
1953.58	-1.59401	0.173648	9.17959	4.33e-20	2.58e-19	YKL114C
6794.27	-1.59162	0.174448	9.12377	7.26e-20	4.26e-19	YJL089W
4648.59	-1.58903	0.15111	10.5158	7.31e-26	5.71e-25	YDL133C-A
572.602	-1.58901	0.226302	7.02163	2.19e-12	8.46e-12	YGL171W
1751.85	-1.58864	0.113562	13.9892	1.81e-44	2.92e-43	YBR173C
2943.1	-1.58864	0.0911784	17.4234	5.48e-68	1.71e-66	YOL123W
432.733	-1.58804	0.359035	4.42306	9.73e-06	2.14e-05	YPL211W
3103.3	-1.58604	0.148246	10.6987	1.03e-26	8.45e-26	YDL075W
566.374	-1.58255	0.320641	4.93559	7.99e-07	1.96e-06	YOL077C
2020.37	-1.5804	0.237453	6.65561	2.82e-11	1e-10	YLL060C
205.573	-1.57915	0.197867	7.98085	1.45e-15	6.81e-15	YPL200W
798.551	-1.57718	0.192292	8.20198	2.36e-16	1.15e-15	YKR030W
1381.1	-1.57661	0.310953	5.07026	3.97e-07	1.01e-06	YNR053C
3840.84	-1.57644	0.100258	15.7238	1.04e-55	2.29e-54	YLR356W
5391.91	-1.5761	0.073872	21.3355	5.31e-101	3.06e-99	YPL230W
776.952	-1.57311	0.122402	12.852	8.38e-38	1.1e-36	YBR195C
1406.56	-1.57196	0.37176	4.22843	2.35e-05	4.98e-05	YGR079W
2789.86	-1.5707	0.210338	7.46748	8.17e-14	3.43e-13	YDR025W
551.398	-1.57046	0.212294	7.39758	1.39e-13	5.77e-13	YKR024C
3451.21	-1.56865	0.0973703	16.1101	2.17e-58	5.02e-57	YDR059C
10267	-1.56858	0.124387	12.6105	1.85e-36	2.32e-35	YJR009C
586.967	-1.5663	0.173416	9.03204	1.68e-19	9.74e-19	YPL128C
3689.72	-1.56568	0.202385	7.73614	1.02e-14	4.55e-14	YDL131W
697.344	-1.56518	0.187364	8.35372	6.61e-17	3.35e-16	YLR200W
4331.42	-1.5643	0.079212	19.7482	8.31e-87	3.75e-85	YFL007W
2969.77	-1.56377	0.14617	10.6983	1.04e-26	8.47e-26	YCL012C
2575.73	-1.56362	0.136491	11.4558	2.2e-30	2.16e-29	YHL011C
1574.56	-1.5635	0.224817	6.95454	3.54e-12	1.35e-11	YBR110W
3314.8	-1.56236	0.143828	10.8627	1.73e-27	1.49e-26	YJL164C
875.273	-1.55845	0.127969	12.1784	4.05e-34	4.63e-33	YGR049W
1104.77	-1.55665	0.101155	15.3888	1.95e-53	4.06e-52	YOR260W
10906	-1.55621	0.108099	14.3961	5.47e-47	9.58e-46	YML042W
35.1197	-1.55567	0.609217	2.55355	0.010663	0.0164951	YDR525W
1423.43	-1.55561	0.13517	11.5085	1.2e-30	1.19e-29	YDR373W
2670.31	-1.55477	0.194824	7.9804	1.46e-15	6.83e-15	YGL078C
3313.24	-1.55408	0.206466	7.52702	5.19e-14	2.21e-13	YLR048W
1471.57	-1.55128	0.100291	15.4678	5.72e-54	1.21e-52	YOL159C
823.098	-1.55042	0.203349	7.62442	2.45e-14	1.07e-13	YJL087C
40.4886	-1.55	0.353711	4.38212	1.18e-05	2.56e-05	YBR196C-A
771.924	-1.54778	0.193451	8.00087	1.24e-15	5.82e-15	YPL198W
718.155	-1.54755	0.26533	5.83255	5.46e-09	1.63e-08	YNR054C
940.936	-1.54486	0.124369	12.4216	1.99e-35	2.44e-34	YIL140W
314.872	-1.54422	0.195526	7.89781	2.84e-15	1.31e-14	YLR410W-B
1720.25	-1.54372	0.145617	10.6013	2.94e-26	2.35e-25	YNL237W
1136.68	-1.54369	0.211892	7.28527	3.21e-13	1.31e-12	YPL156C
84.9633	-1.54278	0.271343	5.68572	1.3e-08	3.74e-08	YMR119W-A
718.7	-1.54109	0.164079	9.3924	5.87e-21	3.65e-20	YOR091W
1409.99	-1.53956	0.225237	6.8353	8.18e-12	3.03e-11	YGL160W
1410.6	-1.53907	0.0914773	16.8247	1.61e-63	4.4e-62	YMR258C
5538.23	-1.53763	0.15563	9.88007	5.08e-23	3.5e-22	YLR150W
1427.48	-1.53616	0.142995	10.7428	6.41e-27	5.29e-26	YMR034C
2776.04	-1.53554	0.145745	10.5358	5.91e-26	4.65e-25	YBL016W
453.658	-1.53471	0.259114	5.92291	3.16e-09	9.63e-09	YER127W
990.043	-1.53143	0.180052	8.50551	1.81e-17	9.45e-17	YPR151C
630.495	-1.5313	0.270053	5.67036	1.42e-08	4.08e-08	YLL034C
544.156	-1.53087	0.27538	5.55911	2.71e-08	7.59e-08	YPR009W
33.2255	-1.5302	0.394876	3.87515	0.00010656	0.000212597	YDR169C-A
17057	-1.52692	0.307027	4.97325	6.58e-07	1.63e-06	YDL222C
2630.91	-1.52518	0.122485	12.452	1.36e-35	1.68e-34	YEL020C
1084.6	-1.52484	0.109748	13.894	6.89e-44	1.08e-42	YLL022C
1043.75	-1.52464	0.184496	8.26384	1.41e-16	6.98e-16	YMR284W
1562.75	-1.52157	0.318853	4.77201	1.82e-06	4.33e-06	YML093W
338.806	-1.52156	0.414833	3.66788	0.000244573	0.000469384	YOL124C
2809.18	-1.52113	0.107618	14.1345	2.33e-45	3.92e-44	YML086C
851.015	-1.52105	0.0967901	15.7149	1.19e-55	2.62e-54	YPL243W
194.957	-1.51871	0.169908	8.9384	3.95e-19	2.23e-18	YLR329W
2283.52	-1.51713	0.134032	11.3191	1.06e-29	1.01e-28	YPL229W
2811.27	-1.51678	0.207706	7.30253	2.82e-13	1.15e-12	YDL229W
656.965	-1.51655	0.14787	10.256	1.11e-24	8.29e-24	YIL071C
2673.43	-1.51533	0.123475	12.2723	1.27e-34	1.52e-33	YNL212W
912.635	-1.51502	0.222929	6.79597	1.08e-11	3.95e-11	YNL151C
1519.37	-1.51264	0.104497	14.4755	1.73e-47	3.06e-46	YLR131C
1275.99	-1.50985	0.130811	11.5422	8.08e-31	8.06e-30	YLR442C
5793.21	-1.50706	0.241485	6.24079	4.35e-10	1.42e-09	YMR238W
4511.3	-1.50701	0.166398	9.05665	1.35e-19	7.8e-19	YOL082W
1902.1	-1.5054	0.128302	11.7332	8.61e-32	9.05e-31	YIL083C
2231.6	-1.50465	0.174605	8.61745	6.85e-18	3.66e-17	YHR141C
2129.21	-1.50352	0.089529	16.7937	2.71e-63	7.36e-62	YJL098W
1373.11	-1.50345	0.125078	12.0201	2.79e-33	3.08e-32	YOL065C
988.203	-1.50038	0.116347	12.8958	4.76e-38	6.27e-37	YBR270C
3271.19	-1.49644	0.18429	8.12002	4.66e-16	2.24e-15	YIL126W
17673.1	-1.49536	0.0927358	16.1249	1.7e-58	3.98e-57	YLR355C
662.904	-1.49385	0.169882	8.7935	1.45e-18	8.02e-18	YLR050C
11381.7	-1.49258	0.242673	6.15058	7.72e-10	2.46e-09	YOR328W
273.814	-1.49038	0.207598	7.17917	7.01e-13	2.8e-12	YNL113W
4083.46	-1.48856	0.42938	3.46676	0.000526782	0.000971739	YGR144W
6594.08	-1.48521	0.102637	14.4705	1.86e-47	3.28e-46	YFL030W
28667.3	-1.48493	0.14953	9.93063	3.06e-23	2.14e-22	YML128C
17517	-1.48229	0.156875	9.44886	3.43e-21	2.16e-20	YAL038W
2692.4	-1.48219	0.312714	4.73975	2.14e-06	5.05e-06	YDR034W-B
3489.42	-1.48177	0.113762	13.0252	8.8e-39	1.18e-37	YKL180W
1092.13	-1.48041	0.129148	11.4629	2.03e-30	1.99e-29	YOL125W
92394.9	-1.47734	0.342728	4.31055	1.63e-05	3.5e-05	YKL163W
1757.06	-1.4759	0.14502	10.1772	2.51e-24	1.84e-23	YJL161W
6885.91	-1.47404	0.193767	7.60729	2.8e-14	1.21e-13	YPR010C-A
910.875	-1.47309	0.136274	10.8098	3.1e-27	2.6e-26	YPL139C
782.049	-1.47077	0.135268	10.8729	1.55e-27	1.33e-26	YLR213C
11085.7	-1.47062	0.0953171	15.4287	1.05e-53	2.2e-52	YNL014W
101.466	-1.47015	0.31594	4.65325	3.27e-06	7.57e-06	YHR014W
381.041	-1.46963	0.167984	8.74861	2.16e-18	1.19e-17	YML107C
10.5423	-1.46621	0.588196	2.49273	0.0126765	0.019375	YLR261C
2578.87	-1.4662	0.17241	8.50415	1.83e-17	9.56e-17	YGL167C
30.0936	-1.46612	0.377786	3.88082	0.000104107	0.000207894	YKR012C
1925.56	-1.46607	0.103843	14.1181	2.94e-45	4.92e-44	YER096W
1909.79	-1.46505	0.163549	8.95786	3.31e-19	1.88e-18	YBR249C
2902.44	-1.46411	0.243267	6.01854	1.76e-09	5.48e-09	YDR513W
984.167	-1.46064	0.208368	7.00989	2.38e-12	9.18e-12	YJR019C
2740.29	-1.45812	0.210507	6.92671	4.31e-12	1.63e-11	YBR147W
1149.49	-1.45437	0.199172	7.30207	2.83e-13	1.16e-12	YGL104C
139.759	-1.4542	0.364267	3.99212	6.55e-05	0.000133179	YLR061W
1436.54	-1.45385	0.112831	12.8852	5.45e-38	7.15e-37	YMR309C
829.031	-1.45218	0.122538	11.8508	2.13e-32	2.29e-31	YJR151C
818.403	-1.45218	0.29084	4.99305	5.94e-07	1.48e-06	YDR299W
8.98007	-1.45147	0.673124	2.15632	0.0310583	0.0444921	YLR434C
2493.54	-1.44885	0.103479	14.0014	1.53e-44	2.47e-43	YNL243W
1747.79	-1.44811	0.081473	17.7742	1.12e-70	3.65e-69	YKR028W
978.924	-1.44811	0.163588	8.85221	8.58e-19	4.8e-18	YGR225W
66.3682	-1.44715	0.392731	3.68484	0.000228845	0.000441151	YLR296W
1078.23	-1.44413	0.156001	9.25719	2.1e-20	1.27e-19	YKL139W
228.873	-1.44204	0.166605	8.65545	4.91e-18	2.66e-17	YKL144C
4862.16	-1.44126	0.106032	13.5927	4.42e-42	6.51e-41	YBR084C-A
848.696	-1.44018	0.377304	3.81703	0.000135068	0.000266694	YLR457C
548.089	-1.43798	0.327861	4.38593	1.15e-05	2.52e-05	YMR101C
5444.81	-1.43778	0.143217	10.0392	1.03e-23	7.34e-23	YPR132W
299.17	-1.43709	0.203093	7.07599	1.48e-12	5.79e-12	YJL181W
2656.19	-1.43636	0.132233	10.8624	1.74e-27	1.49e-26	YDL132W
1984.48	-1.43604	0.410163	3.50115	0.000463254	0.00086065	YPL024W
708.431	-1.43566	0.190318	7.54351	4.57e-14	1.95e-13	YIR015W
2344.06	-1.43491	0.11039	12.9985	1.25e-38	1.66e-37	YBL048W
1265.78	-1.43376	0.153737	9.32601	1.1e-20	6.75e-20	YJL109C
1235.66	-1.43364	0.138435	10.3561	3.93e-25	2.96e-24	YNR028W
817.38	-1.43319	0.146159	9.80563	1.06e-22	7.23e-22	YPL228W
1576.49	-1.4323	0.135524	10.5686	4.17e-26	3.31e-25	YNL162W
878.033	-1.43227	0.260572	5.49662	3.87e-08	1.07e-07	YGL120C
342.955	-1.42801	0.162648	8.77973	1.64e-18	9.04e-18	YPR048W
2865.98	-1.42667	0.102703	13.8912	7.17e-44	1.12e-42	YPL147W
1355.47	-1.42625	0.150534	9.47461	2.68e-21	1.7e-20	YFL023W
3906.13	-1.42544	0.285699	4.9893	6.06e-07	1.51e-06	YHR030C
1088.95	-1.42486	0.15535	9.17195	4.65e-20	2.76e-19	YDL206W
534.932	-1.42316	0.134834	10.5549	4.82e-26	3.81e-25	YLR390W
2653.86	-1.42274	0.0862612	16.4934	4.09e-61	1.01e-59	YGR026W
3639.94	-1.42173	0.131494	10.8121	3.02e-27	2.54e-26	YGL023C
237.31	-1.4215	0.154295	9.21285	3.18e-20	1.9e-19	YIL029C
4084.51	-1.41757	0.277911	5.10081	3.38e-07	8.62e-07	YOR383C
2897.34	-1.41626	0.214462	6.60379	4.01e-11	1.41e-10	YPL150W
300.724	-1.41613	0.198774	7.12431	1.05e-12	4.13e-12	YBR148W
3337	-1.41605	0.142674	9.92508	3.24e-23	2.26e-22	YNL302C
808.317	-1.41372	0.187391	7.54424	4.55e-14	1.95e-13	YGL146C
859.537	-1.41167	0.205075	6.88366	5.83e-12	2.19e-11	YOL115W
1758.2	-1.41118	0.22569	6.25271	4.03e-10	1.32e-09	YHR040W
592.647	-1.41102	0.142248	9.91941	3.43e-23	2.38e-22	YGR283C
403.177	-1.40839	0.291371	4.83366	1.34e-06	3.23e-06	YNL119W
580.528	-1.40726	0.157364	8.9427	3.8e-19	2.15e-18	YKR077W
2806.62	-1.40481	0.211721	6.6352	3.24e-11	1.15e-10	YPL123C
2459.42	-1.40304	0.110994	12.6406	1.26e-36	1.59e-35	YML026C
1699.23	-1.40157	0.204495	6.85383	7.19e-12	2.68e-11	YLR185W
2823.97	-1.3989	0.111243	12.5752	2.89e-36	3.61e-35	YGR162W
4688.97	-1.39841	0.130769	10.6937	1.09e-26	8.88e-26	YOL083W
2121.99	-1.39665	0.137058	10.1902	2.19e-24	1.62e-23	YLR181C
5712.06	-1.39586	0.0700007	19.9407	1.8e-88	8.39e-87	YDL168W
1271.69	-1.39523	0.24316	5.7379	9.59e-09	2.79e-08	YPR155C
1856.95	-1.39478	0.18367	7.59394	3.1e-14	1.34e-13	YNL206C
4208.96	-1.39088	0.119457	11.6433	2.48e-31	2.54e-30	YBL072C
415.445	-1.39016	0.344803	4.03174	5.54e-05	0.000113307	YOL047C
1917.48	-1.38763	0.127486	10.8846	1.37e-27	1.18e-26	YIL030C
2540.55	-1.38716	0.118959	11.6608	2.02e-31	2.1e-30	YNL223W
6634.23	-1.38555	0.221233	6.26286	3.78e-10	1.24e-09	YIL045W
4858.61	-1.38517	0.208339	6.64865	2.96e-11	1.05e-10	YNL178W
3007.07	-1.38341	0.145726	9.49321	2.24e-21	1.43e-20	YNR039C
1432.62	-1.38316	0.264875	5.22195	1.77e-07	4.62e-07	YDR060W
1866.18	-1.38215	0.143953	9.60137	7.89e-22	5.15e-21	YDL122W
827.777	-1.38157	0.120571	11.4586	2.13e-30	2.09e-29	YMR204C
1872.42	-1.38116	0.108514	12.7279	4.14e-37	5.27e-36	YBR225W
3559.66	-1.38045	0.217132	6.35763	2.05e-10	6.86e-10	YLL023C
95.5204	-1.37821	0.48124	2.86386	0.0041851	0.00684165	YGL188C-A
2178.5	-1.37782	0.223571	6.16279	7.15e-10	2.29e-09	YER042W
19517	-1.37753	0.240289	5.73281	9.88e-09	2.88e-08	YHR008C
309.062	-1.37648	0.185326	7.42737	1.11e-13	4.63e-13	YPR201W
2032.69	-1.37619	0.11347	12.1282	7.49e-34	8.45e-33	YMR100W
1322.08	-1.37614	0.192105	7.16347	7.87e-13	3.13e-12	YBR170C
10541.1	-1.37589	0.3536	3.89109	9.98e-05	0.00019965	YGR060W
2984.65	-1.37575	0.145198	9.475	2.67e-21	1.69e-20	YER158C
1754.38	-1.373	0.268028	5.1226	3.01e-07	7.72e-07	YLR406C
239.486	-1.3725	0.206173	6.65705	2.79e-11	9.94e-11	YFL040W
98.8507	-1.37114	0.240206	5.70816	1.14e-08	3.3e-08	YOR011W-A
3645.79	-1.37006	0.228372	5.99925	1.98e-09	6.15e-09	YLL061W
2587.71	-1.36968	0.106348	12.8793	5.88e-38	7.71e-37	YOL147C
1325.59	-1.3673	0.1639	8.34227	7.29e-17	3.68e-16	YDR490C
433.642	-1.36498	0.147024	9.28411	1.63e-20	9.88e-20	YOR076C
383.63	-1.36435	0.122441	11.143	7.75e-29	7.12e-28	YJL025W
1275.25	-1.36263	0.279545	4.87447	1.09e-06	2.65e-06	YEL065W
4018.65	-1.36239	0.157493	8.65047	5.13e-18	2.77e-17	YMR195W
4390.35	-1.36197	0.0694153	19.6205	1.03e-85	4.42e-84	YJR145C
837.309	-1.3615	0.185648	7.33379	2.24e-13	9.19e-13	YGL099W
491.649	-1.35821	0.146155	9.29294	1.5e-20	9.14e-20	YFL034C-B
1996.8	-1.35547	0.114488	11.8394	2.44e-32	2.62e-31	YPR098C
4755.43	-1.35517	0.0995922	13.6071	3.63e-42	5.36e-41	YPL177C
56.2631	-1.35444	0.349851	3.87146	0.000108183	0.000215638	YMR151W
537.719	-1.35231	0.23637	5.72117	1.06e-08	3.07e-08	YKL202W
258.433	-1.35172	0.191777	7.0484	1.81e-12	7.02e-12	YLR103C
2239.16	-1.34763	0.113839	11.838	2.48e-32	2.66e-31	YBR191W
5783.54	-1.34743	0.103345	13.0381	7.43e-39	1e-37	YLR220W
3020.63	-1.34655	0.0743904	18.1012	3.12e-73	1.09e-71	YPL090C
930.052	-1.34589	0.14768	9.11357	7.97e-20	4.67e-19	YHL029C
1426.45	-1.34511	0.195202	6.89086	5.55e-12	2.08e-11	YIL065C
455.478	-1.34406	0.135783	9.89856	4.22e-23	2.92e-22	YLR143W
1246.2	-1.34263	0.17641	7.61082	2.72e-14	1.18e-13	YOR110W
1861.49	-1.33949	0.138299	9.6855	3.48e-22	2.31e-21	YLR333C
246.824	-1.3392	0.184173	7.27142	3.56e-13	1.44e-12	YPL001W
626.523	-1.33795	0.111222	12.0295	2.49e-33	2.76e-32	YNR026C
5056.44	-1.33748	0.125415	10.6644	1.49e-26	1.21e-25	YJR016C
278.855	-1.33673	0.231256	5.78032	7.46e-09	2.19e-08	YEL028W
3890.04	-1.336	0.127436	10.4837	1.03e-25	7.99e-25	YNL173C
647.928	-1.333	0.164177	8.11929	4.69e-16	2.25e-15	YNR030W
2835.72	-1.331	0.107438	12.3885	3.02e-35	3.66e-34	YIL148W
1683.82	-1.32695	0.166633	7.96329	1.68e-15	7.83e-15	YER056C-A
405.152	-1.32685	0.135029	9.8264	8.67e-23	5.92e-22	YGR158C
813.864	-1.3256	0.319106	4.1541	3.27e-05	6.83e-05	YMR290C
1208.71	-1.32506	0.114451	11.5775	5.36e-31	5.41e-30	YOR217W
678.444	-1.3241	0.136332	9.71238	2.67e-22	1.78e-21	YPL183C
1093.24	-1.32337	0.200516	6.59985	4.12e-11	1.44e-10	YGR200C
3911.4	-1.32286	0.133329	9.92176	3.35e-23	2.33e-22	YHR203C
1531.63	-1.31867	0.173983	7.57929	3.47e-14	1.5e-13	YJL033W
454.366	-1.31597	0.319608	4.11744	3.83e-05	7.95e-05	YOR359W
760.643	-1.31446	0.126404	10.3989	2.51e-25	1.92e-24	YEL022W
3403.04	-1.31406	0.118625	11.0774	1.61e-28	1.45e-27	YML017W
2034.56	-1.31381	0.121618	10.8027	3.34e-27	2.81e-26	YDR056C
4145.95	-1.31364	0.138659	9.4739	2.7e-21	1.7e-20	YBL027W
2337.04	-1.31131	0.153771	8.52767	1.49e-17	7.83e-17	YDR018C
1003.97	-1.30917	0.236625	5.53268	3.15e-08	8.79e-08	YKR015C
580.878	-1.30859	0.141669	9.23696	2.54e-20	1.53e-19	YNL309W
1366.43	-1.30734	0.21362	6.11994	9.36e-10	2.96e-09	YKR105C
1650.42	-1.30498	0.139187	9.3757	6.87e-21	4.26e-20	YPL212C
3243.79	-1.30382	0.130631	9.98091	1.85e-23	1.31e-22	YMR242C
1902.37	-1.3036	0.183317	7.11118	1.15e-12	4.53e-12	YDR471W
1991.89	-1.30354	0.250506	5.20364	1.95e-07	5.07e-07	YNL061W
6342.32	-1.30318	0.269367	4.83794	1.31e-06	3.17e-06	YCL030C
1996.69	-1.30123	0.164979	7.88727	3.09e-15	1.42e-14	YER102W
1128.34	-1.30099	0.288754	4.50552	6.62e-06	1.49e-05	YML038C
134.952	-1.29952	0.214337	6.06296	1.34e-09	4.19e-09	YIL071W-A
3061.54	-1.29937	0.120921	10.7457	6.21e-27	5.13e-26	YBR181C
1324.39	-1.29568	0.149401	8.67248	4.23e-18	2.3e-17	YLR448W
173.407	-1.29528	0.181679	7.12948	1.01e-12	3.98e-12	YHR214W
1690.89	-1.29512	0.302415	4.28258	1.85e-05	3.95e-05	YDL205C
236.181	-1.291	0.191441	6.74357	1.55e-11	5.59e-11	YGR109C
1692.03	-1.29071	0.0843579	15.3003	7.6e-53	1.55e-51	YEL036C
957.199	-1.29043	0.14602	8.83737	9.8e-19	5.47e-18	YNR011C
2349.87	-1.28971	0.224235	5.75159	8.84e-09	2.59e-08	YHR209W
3055.51	-1.2892	0.108774	11.8521	2.1e-32	2.26e-31	YFR031C-A
1381.51	-1.28632	0.116445	11.0466	2.28e-28	2.04e-27	YDR173C
3581.47	-1.28479	0.421857	3.04557	0.0023224	0.00393292	YLR120C
524.905	-1.28441	0.112412	11.4259	3.1e-30	3.01e-29	YPL191C
412.448	-1.28412	0.115704	11.0983	1.28e-28	1.16e-27	YIL040W
1045.75	-1.28388	0.174535	7.35599	1.9e-13	7.82e-13	YPL116W
2066.27	-1.28338	0.113228	11.3345	8.86e-30	8.49e-29	YHR158C
572.387	-1.28319	0.200428	6.40226	1.53e-10	5.17e-10	YMR244W
1786.01	-1.2816	0.120893	10.6011	2.94e-26	2.35e-25	YKL040C
27.5812	-1.28132	0.436976	2.93223	0.00336536	0.00557723	YOR381W-A
338.841	-1.2808	0.237027	5.40362	6.53e-08	1.77e-07	YMR025W
7535.59	-1.28032	0.154669	8.27782	1.25e-16	6.24e-16	YMR056C
1954.97	-1.27919	0.0855721	14.9487	1.59e-50	3.06e-49	YDL144C
397.161	-1.27833	0.136407	9.37141	7.16e-21	4.43e-20	YML055W
891.15	-1.27778	0.0981605	13.0172	9.76e-39	1.31e-37	YPR078C
18.4959	-1.27694	0.440345	2.89986	0.00373331	0.0061401	YBR051W
3857.12	-1.27596	0.158506	8.04995	8.28e-16	3.93e-15	YPR065W
892.629	-1.27577	0.218614	5.83571	5.36e-09	1.6e-08	YMR102C
904.525	-1.27531	0.206992	6.16116	7.22e-10	2.31e-09	YOR018W
584.639	-1.27472	0.135796	9.38705	6.17e-21	3.83e-20	YKL014C
357.603	-1.27391	0.153957	8.27446	1.29e-16	6.41e-16	YLR456W
2626.51	-1.27318	0.0976313	13.0407	7.18e-39	9.69e-38	YLR173W
901.909	-1.27121	0.275446	4.61509	3.93e-06	9.03e-06	YFL059W
10746.7	-1.27119	0.11884	10.6967	1.06e-26	8.62e-26	YDR148C
77.6182	-1.26988	0.245075	5.18161	2.2e-07	5.7e-07	YIL086C
2953.35	-1.26944	0.115375	11.0027	3.71e-28	3.28e-27	YDL199C
1870.71	-1.26791	0.124476	10.186	2.29e-24	1.69e-23	YGR089W
98.7071	-1.26456	0.305561	4.1385	3.5e-05	7.3e-05	YIL058W
573.912	-1.26435	0.106403	11.8827	1.46e-32	1.57e-31	YFR045W
1587.05	-1.26398	0.211114	5.98718	2.14e-09	6.6e-09	YDL112W
1474.65	-1.26305	0.124249	10.1655	2.83e-24	2.07e-23	YFR052W
3236.74	-1.26262	0.127843	9.87633	5.27e-23	3.63e-22	YCR076C
2196.04	-1.26148	0.105932	11.9084	1.07e-32	1.16e-31	YFL048C
2582.4	-1.26116	0.164316	7.67522	1.65e-14	7.25e-14	YBR189W
792.6	-1.26088	0.151464	8.32465	8.46e-17	4.25e-16	YNL313C
9273.31	-1.26044	0.180432	6.9857	2.83e-12	1.09e-11	YKL175W
356.17	-1.26038	0.373906	3.37084	0.0007494	0.00135325	YLR073C
303.003	-1.25882	0.404055	3.11546	0.0018366	0.00314814	YBR238C
974.283	-1.25826	0.1572	8.00416	1.2e-15	5.67e-15	YJR024C
960.645	-1.25795	0.0988134	12.7306	4e-37	5.1e-36	YMR035W
2733.24	-1.25781	0.158511	7.93514	2.1e-15	9.75e-15	YER117W
3864.32	-1.25588	0.120797	10.3966	2.57e-25	1.96e-24	YDL214C
815.795	-1.25543	0.124927	10.0493	9.26e-24	6.64e-23	YDR301W
453.689	-1.25512	0.367682	3.41361	0.000641086	0.00116901	YHR148W
1650.14	-1.25497	0.204281	6.14335	8.08e-10	2.57e-09	YKL029C
1549.63	-1.25419	0.152588	8.21947	2.04e-16	1e-15	YHR021C
2023.96	-1.25355	0.106903	11.726	9.38e-32	9.83e-31	YGL087C
382.261	-1.2524	0.156698	7.99246	1.32e-15	6.22e-15	YLR363C
16115	-1.25051	0.155726	8.03016	9.73e-16	4.61e-15	YLR109W
383.813	-1.25023	0.136473	9.16097	5.14e-20	3.06e-19	YER128W
582.176	-1.24862	0.197305	6.32837	2.48e-10	8.24e-10	YJL106W
1397.09	-1.24847	0.28269	4.4164	1e-05	2.2e-05	YOL105C
548.36	-1.2471	0.20537	6.07246	1.26e-09	3.95e-09	YJL072C
32103.1	-1.24692	0.508454	2.45238	0.0141914	0.0215035	YGL055W
585.103	-1.24641	0.195486	6.37596	1.82e-10	6.11e-10	YDR354W
1366.57	-1.24437	0.0910571	13.6658	1.62e-42	2.44e-41	YNL312W
1933.22	-1.24404	0.145726	8.53681	1.38e-17	7.25e-17	YOL026C
2942.76	-1.24189	0.200957	6.17987	6.42e-10	2.07e-09	YHR010W
962.512	-1.24183	0.231933	5.35427	8.59e-08	2.3e-07	YDL060W
358.514	-1.2411	0.18428	6.73485	1.64e-11	5.93e-11	YNL158W
313.618	-1.24024	0.168184	7.37428	1.65e-13	6.85e-13	YHR021W-A
6633.02	-1.23906	0.145889	8.49318	2.01e-17	1.05e-16	YGR175C
1434.34	-1.2366	0.0926824	13.3423	1.31e-40	1.86e-39	YBR248C
6352.35	-1.23246	0.251046	4.90929	9.14e-07	2.23e-06	YGR044C
950.477	-1.23186	0.133381	9.23559	2.57e-20	1.54e-19	YMR006C
1841.13	-1.22933	0.182043	6.75298	1.45e-11	5.25e-11	YLR337C
4375.83	-1.22832	0.121994	10.0687	7.6e-24	5.47e-23	YBR140C
960.462	-1.22832	0.0888853	13.8191	1.95e-43	3.03e-42	YDL243C
2833.69	-1.22781	0.142155	8.63714	5.76e-18	3.1e-17	YKR068C
2860.34	-1.22708	0.112069	10.9493	6.7e-28	5.86e-27	YOR312C
49.8795	-1.22264	0.353102	3.46257	0.000535041	0.000986136	YOR105W
2985.18	-1.22106	0.258842	4.71741	2.39e-06	5.61e-06	YGR286C
917.946	-1.21945	0.100808	12.0967	1.1e-33	1.23e-32	YPR178W
364.573	-1.21921	0.269033	4.53182	5.85e-06	1.32e-05	YNR024W
1574.37	-1.21897	0.156431	7.79242	6.57e-15	2.94e-14	YOR044W
5928.57	-1.21877	0.125616	9.70229	2.95e-22	1.96e-21	YGR209C
1869.34	-1.21843	0.144453	8.43481	3.32e-17	1.71e-16	YJL186W
2112.58	-1.218	0.14662	8.30721	9.8e-17	4.9e-16	YPL176C
1138.1	-1.21785	0.239635	5.08211	3.73e-07	9.48e-07	YML032C
1807.45	-1.21691	0.13396	9.0841	1.05e-19	6.09e-19	YPL092W
1722.35	-1.21551	0.127521	9.53185	1.55e-21	9.95e-21	YER006W
1216.96	-1.21388	0.213762	5.67865	1.36e-08	3.89e-08	YDR465C
1989.44	-1.21382	0.0993532	12.2172	2.51e-34	2.93e-33	YCL033C
478.23	-1.21313	0.268159	4.52392	6.07e-06	1.37e-05	YOR177C
3100.75	-1.21243	0.127921	9.47791	2.59e-21	1.65e-20	YMR072W
3280.19	-1.21204	0.124292	9.75157	1.82e-22	1.22e-21	YBR115C
1854.78	-1.21012	0.22019	5.4958	3.89e-08	1.07e-07	YDR040C
519.972	-1.21004	0.152548	7.93218	2.15e-15	9.98e-15	YGR213C
664.929	-1.20974	0.16013	7.55476	4.2e-14	1.8e-13	YBR192W
2752.28	-1.2093	0.378473	3.19521	0.00139731	0.00243472	YKL221W
1036.18	-1.20893	0.202685	5.96458	2.45e-09	7.54e-09	YLR165C
946.764	-1.20727	0.298767	4.04085	5.33e-05	0.000109201	YCR057C
2775.08	-1.20428	0.124888	9.64288	5.27e-22	3.46e-21	YDR037W
16.7522	-1.20407	0.470715	2.55797	0.0105287	0.0162989	YNL203C
8875.33	-1.20373	0.109237	11.0194	3.08e-28	2.74e-27	YNL209W
3175.94	-1.20246	0.155698	7.72301	1.14e-14	5.03e-14	YDR169C
6532.13	-1.20136	0.0737178	16.2968	1.04e-59	2.52e-58	YJR123W
2403.61	-1.20116	0.162099	7.41003	1.26e-13	5.26e-13	YJL036W
662.944	-1.20085	0.165061	7.2752	3.46e-13	1.4e-12	YBR128C
6455.25	-1.2005	0.29971	4.00552	6.19e-05	0.000126085	YGR248W
4028.01	-1.19677	0.0737635	16.2244	3.39e-59	8.14e-58	YPR163C
3526.42	-1.19657	0.255664	4.68025	2.87e-06	6.68e-06	YML070W
1810.77	-1.19548	0.0985428	12.1316	7.18e-34	8.12e-33	YJL137C
1290.46	-1.19262	0.186628	6.39035	1.66e-10	5.57e-10	YMR148W
1148.46	-1.19258	0.274964	4.33722	1.44e-05	3.13e-05	YHL030W
826.777	-1.19145	0.128547	9.26858	1.89e-20	1.14e-19	YMR087W
605.705	-1.19086	0.186936	6.37041	1.89e-10	6.32e-10	YJL010C
12550.6	-1.1901	0.188104	6.32683	2.5e-10	8.32e-10	YLR249W
1455.1	-1.18975	0.110234	10.793	3.71e-27	3.11e-26	YPR135W
782.207	-1.18974	0.302737	3.92995	8.5e-05	0.000170869	YOL152W
63146.8	-1.18919	0.185087	6.42502	1.32e-10	4.48e-10	YBL015W
1818.11	-1.18902	0.238903	4.97698	6.46e-07	1.6e-06	YBR034C
3574.44	-1.18465	0.156657	7.56207	3.97e-14	1.7e-13	YPL181W
228.94	-1.18405	0.24873	4.76039	1.93e-06	4.58e-06	YAL059W
12155.3	-1.18387	0.143686	8.23932	1.73e-16	8.53e-16	YDL130W-A
19573.8	-1.18328	0.227379	5.20398	1.95e-07	5.07e-07	YHR174W
568.823	-1.18234	0.138814	8.51743	1.63e-17	8.55e-17	YLR376C
803.178	-1.18077	0.106309	11.107	1.16e-28	1.05e-27	YOR233W
1125.06	-1.17993	0.10174	11.5974	4.25e-31	4.31e-30	YKR063C
391.359	-1.17924	0.120002	9.82682	8.63e-23	5.9e-22	YCR066W
1609.43	-1.17851	0.107479	10.965	5.63e-28	4.95e-27	YKL184W
364.765	-1.17714	0.179074	6.57347	4.92e-11	1.71e-10	YLL007C
4252.49	-1.17712	0.236561	4.97599	6.49e-07	1.61e-06	YOL051W
1529.69	-1.1771	0.29032	4.05451	5.02e-05	0.000103306	YMR251W
1596.38	-1.17655	0.359334	3.27425	0.00105943	0.00187818	YOR373W
439.03	-1.17609	0.360915	3.25864	0.00111947	0.00197762	YML043C
42.6753	-1.17356	0.320741	3.65891	0.000253294	0.000485037	YDR281C
804.881	-1.17287	0.134166	8.74196	2.29e-18	1.26e-17	YNL218W
536.468	-1.17191	0.142563	8.22027	2.03e-16	9.95e-16	YGL242C
324.665	-1.17074	0.201133	5.82074	5.86e-09	1.74e-08	YOL132W
695.915	-1.17036	0.142129	8.23451	1.8e-16	8.86e-16	YEL023C
4916.87	-1.16927	0.0926537	12.6198	1.64e-36	2.07e-35	YLR441C
8599.91	-1.16843	0.20943	5.57908	2.42e-08	6.8e-08	YPL262W
273.174	-1.1683	0.194656	6.00184	1.95e-09	6.05e-09	YDR488C
925.863	-1.1674	0.257888	4.52676	5.99e-06	1.35e-05	YOR243C
1626.23	-1.16736	0.132185	8.83124	1.04e-18	5.75e-18	YFL055W
1177.59	-1.16553	0.322345	3.61579	0.000299436	0.000567978	YPL172C
70.7385	-1.16543	0.229025	5.08865	3.61e-07	9.18e-07	YNL210W
29500	-1.16449	0.180988	6.43408	1.24e-10	4.23e-10	YDR050C
81.128	-1.16341	0.446054	2.60823	0.00910113	0.0142243	YDR220C
296.662	-1.16312	0.14986	7.76142	8.4e-15	3.74e-14	YLR139C
19447.5	-1.16177	0.12105	9.59741	8.2e-22	5.34e-21	YNL104C
3384.33	-1.16083	0.106336	10.9167	9.59e-28	8.33e-27	YOL127W
703.96	-1.16063	0.232006	5.00257	5.66e-07	1.41e-06	YBR155W
3595.08	-1.15992	0.127503	9.09721	9.27e-20	5.41e-19	YGL189C
1901.99	-1.15974	0.112542	10.3049	6.7e-25	5.01e-24	YIL151C
1358.69	-1.15787	0.118656	9.75819	1.7e-22	1.14e-21	YOR156C
546.616	-1.1574	0.312136	3.70801	0.000208896	0.000404973	YMR184W
2015.45	-1.1566	0.0990338	11.6789	1.63e-31	1.71e-30	YDL178W
751.083	-1.15593	0.245736	4.70398	2.55e-06	5.98e-06	YLR409C
908.37	-1.15531	0.191013	6.04833	1.46e-09	4.56e-09	YJL070C
2037.7	-1.15509	0.117736	9.81081	1.01e-22	6.88e-22	YDR341C
1721.59	-1.15493	0.13995	8.25247	1.55e-16	7.66e-16	YDR486C
1138.72	-1.15381	0.12553	9.19151	3.87e-20	2.31e-19	YDR161W
1543.11	-1.15319	0.311772	3.69883	0.000216598	0.000418781	YOR107W
2721.39	-1.15313	0.082293	14.0124	1.31e-44	2.12e-43	YDR023W
746.284	-1.15262	0.186809	6.17005	6.83e-10	2.19e-09	YMR113W
912.737	-1.15258	0.163424	7.05269	1.75e-12	6.81e-12	YMR259C
3917.6	-1.15252	0.211048	5.46093	4.74e-08	1.3e-07	YMR319C
875.438	-1.15199	0.326332	3.53012	0.000415373	0.00077568	YAR050W
731.663	-1.1517	0.191396	6.01735	1.77e-09	5.51e-09	YAL019W
12103.9	-1.1517	0.213587	5.39217	6.96e-08	1.87e-07	YMR169C
2562.89	-1.15106	0.259981	4.42746	9.54e-06	2.1e-05	YDL153C
14295	-1.14956	0.300897	3.82045	0.000133209	0.000263262	YLR390W-A
551.6	-1.14919	0.152101	7.55549	4.17e-14	1.79e-13	YJR003C
4189.39	-1.14895	0.129655	8.86158	7.89e-19	4.42e-18	YBR280C
3840.75	-1.14868	0.187441	6.12823	8.89e-10	2.82e-09	YFR014C
1208.12	-1.14844	0.1062	10.814	2.96e-27	2.49e-26	YJR042W
7152.21	-1.14776	0.19797	5.79763	6.73e-09	1.99e-08	YLR237W
579.706	-1.14695	0.153449	7.47446	7.75e-14	3.26e-13	YGR227W
579.586	-1.14623	0.106666	10.746	6.19e-27	5.12e-26	YGL144C
3632.64	-1.1462	0.0851275	13.4645	2.53e-41	3.63e-40	YJL103C
228.168	-1.14576	0.370624	3.09143	0.00199196	0.00339987	YJR063W
8822.74	-1.14511	0.242558	4.72099	2.35e-06	5.51e-06	YOR375C
2990.17	-1.14497	0.134596	8.5067	1.79e-17	9.36e-17	YNL321W
3745.98	-1.14468	0.20696	5.53093	3.19e-08	8.87e-08	YDR429C
3236.26	-1.14416	0.156734	7.29997	2.88e-13	1.17e-12	YCR079W
312.481	-1.14314	0.257797	4.43424	9.24e-06	2.04e-05	YIL104C
9468.08	-1.14003	0.126029	9.04578	1.49e-19	8.61e-19	YPL159C
593.463	-1.13969	0.113343	10.0553	8.71e-24	6.26e-23	YBR168W
2142.12	-1.13909	0.0985843	11.5544	7.01e-31	7.05e-30	YDR234W
5545.81	-1.13904	0.0684406	16.6428	3.41e-62	8.78e-61	YIL018W
1349.59	-1.1388	0.151338	7.52485	5.28e-14	2.25e-13	YKL143W
1831.39	-1.13843	0.120208	9.4705	2.79e-21	1.76e-20	YPL167C
412.945	-1.13728	0.129473	8.7839	1.58e-18	8.72e-18	YPL069C
166.732	-1.13707	0.171691	6.62276	3.53e-11	1.24e-10	YBR226C
758.547	-1.1367	0.330286	3.44156	0.000578369	0.00105999	YOL010W
442.872	-1.13657	0.168217	6.75658	1.41e-11	5.13e-11	YMR312W
20.3132	-1.13594	0.46334	2.45163	0.014221	0.0215432	YIL134C-A
1145.81	-1.13558	0.257808	4.40475	1.06e-05	2.32e-05	YKR081C
597.517	-1.13537	0.162449	6.98906	2.77e-12	1.06e-11	YMR231W
1200.07	-1.1347	0.13101	8.66113	4.67e-18	2.53e-17	YML061C
897.041	-1.13463	0.206326	5.49921	3.81e-08	1.05e-07	YGR090W
553.544	-1.13402	0.214111	5.29643	1.18e-07	3.12e-07	YDR165W
3347.13	-1.13376	0.143528	7.89919	2.81e-15	1.3e-14	YNL186W
738.268	-1.13222	0.158647	7.13672	9.56e-13	3.78e-12	YGR166W
1067.96	-1.13198	0.194727	5.81319	6.13e-09	1.82e-08	YJL198W
307.594	-1.13117	0.390229	2.89873	0.00374683	0.00616077	YCR072C
233.278	-1.12954	0.198654	5.68599	1.3e-08	3.74e-08	YDR523C
2228.79	-1.12927	0.167195	6.75424	1.44e-11	5.21e-11	YDR421W
493.647	-1.12762	0.138715	8.12908	4.33e-16	2.08e-15	YIR028W
2470.7	-1.12754	0.115664	9.74834	1.88e-22	1.26e-21	YER074W
656.899	-1.12751	0.146272	7.70831	1.27e-14	5.63e-14	YDL150W
1461.71	-1.12672	0.141845	7.94337	1.97e-15	9.15e-15	YDL061C
1826.81	-1.12637	0.0810846	13.8913	7.15e-44	1.12e-42	YOR336W
28.8583	-1.12605	0.34739	3.24146	0.00118921	0.00209568	YBR027C
1060.06	-1.12567	0.101302	11.112	1.1e-28	1e-27	YNL051W
2714.76	-1.1253	0.200264	5.6191	1.92e-08	5.43e-08	YDR211W
2096.88	-1.12508	0.0844408	13.3239	1.68e-40	2.37e-39	YNL280C
487.46	-1.12487	0.193269	5.82024	5.88e-09	1.75e-08	YJL085W
572.138	-1.12463	0.145274	7.7414	9.83e-15	4.36e-14	YOR087W
1169.23	-1.12226	0.102682	10.9296	8.33e-28	7.26e-27	YNL250W
10257.7	-1.122	0.156204	7.18289	6.83e-13	2.73e-12	YMR205C
55.7694	-1.1216	0.284358	3.94431	8e-05	0.000161398	YBR196C-B
364.227	-1.12153	0.15528	7.22263	5.1e-13	2.05e-12	YJR041C
222.436	-1.12091	0.172602	6.49421	8.35e-11	2.87e-10	YJL038C
432.544	-1.12085	0.342274	3.27472	0.00105766	0.00187555	YGR128C
193.952	-1.12028	0.221224	5.06399	4.11e-07	1.04e-06	YEL019C
1720.93	-1.11967	0.0970728	11.5343	8.86e-31	8.83e-30	YGL044C
263.489	-1.11813	0.188933	5.91814	3.26e-09	9.91e-09	YIL020C
2658.7	-1.1181	0.37411	2.98871	0.00280162	0.00468955	YJR094C
706.088	-1.11794	0.122421	9.13194	6.73e-20	3.96e-19	YER173W
1957.27	-1.11759	0.190316	5.87225	4.3e-09	1.3e-08	YOL122C
1076.32	-1.11583	0.102817	10.8526	1.94e-27	1.65e-26	YJR132W
7443.24	-1.11534	0.142108	7.84849	4.21e-15	1.92e-14	YBR046C
116.527	-1.11523	0.202064	5.51917	3.41e-08	9.46e-08	YPL185W
1951.01	-1.11468	0.112811	9.88093	5.04e-23	3.48e-22	YLR440C
2077.71	-1.11381	0.307075	3.62717	0.00028654	0.000544627	YNR050C
10765	-1.11375	0.281512	3.9563	7.61e-05	0.000153751	YBR026C
209.365	-1.11328	0.209651	5.31014	1.1e-07	2.91e-07	YLR453C
157.86	-1.11141	0.231503	4.80086	1.58e-06	3.78e-06	YOL162W
1966.46	-1.11123	0.13133	8.46138	2.64e-17	1.37e-16	YNL009W
1489.34	-1.11106	0.0988527	11.2396	2.61e-29	2.45e-28	YHR150W
1369.35	-1.1103	0.196316	5.65567	1.55e-08	4.43e-08	YMR301C
416.954	-1.10961	0.314757	3.5253	0.000423002	0.000788795	YLR435W
798.12	-1.10959	0.0986031	11.2531	2.24e-29	2.11e-28	YLR392C
2270.08	-1.10908	0.23985	4.62405	3.76e-06	8.67e-06	YHR039C
35.3629	-1.10899	0.338808	3.27322	0.00106328	0.00188347	YNL109W
6294.87	-1.10872	0.0917408	12.0853	1.26e-33	1.41e-32	YMR200W
361.41	-1.106	0.139003	7.95664	1.77e-15	8.25e-15	YNL316C
1029.91	-1.10596	0.104974	10.5356	5.92e-26	4.66e-25	YPR129W
685.492	-1.10576	0.224672	4.92167	8.58e-07	2.1e-06	YOR092W
1292.61	-1.10567	0.127947	8.64163	5.54e-18	2.99e-17	YKL025C
6884.96	-1.10539	0.189503	5.83311	5.44e-09	1.62e-08	YML072C
837.69	-1.10385	0.148058	7.45553	8.95e-14	3.76e-13	YPR171W
2702.59	-1.10276	0.306121	3.60235	0.000315352	0.000597123	YER175C
3408.89	-1.10128	0.0922695	11.9355	7.73e-33	8.47e-32	YGL190C
1892.31	-1.10123	0.201712	5.45944	4.78e-08	1.31e-07	YGL038C
2665.16	-1.09975	0.260265	4.22548	2.38e-05	5.05e-05	YHL035C
629.475	-1.0987	0.240374	4.57077	4.86e-06	1.11e-05	YNL132W
4836.5	-1.09859	0.170308	6.4506	1.11e-10	3.8e-10	YPL107W
2486.86	-1.09814	0.125638	8.74053	2.32e-18	1.27e-17	YEL002C
1886.47	-1.09733	0.116995	9.3793	6.64e-21	4.12e-20	YCR035C
2459.07	-1.09643	0.266785	4.10979	3.96e-05	8.21e-05	YKL201C
3575.77	-1.09457	0.10706	10.2238	1.55e-24	1.15e-23	YBL092W
607.805	-1.09323	0.19034	5.74355	9.27e-09	2.71e-08	YLR108C
603.695	-1.09283	0.227349	4.80685	1.53e-06	3.67e-06	YDR146C
945.745	-1.09158	0.110086	9.9157	3.56e-23	2.47e-22	YLR238W
465.933	-1.09003	0.138006	7.89841	2.82e-15	1.3e-14	YCR106W
1240.22	-1.08986	0.102534	10.6292	2.18e-26	1.76e-25	YLR443W
401.152	-1.08973	0.162772	6.69484	2.16e-11	7.74e-11	YGR179C
495.15	-1.08938	0.174499	6.24291	4.3e-10	1.4e-09	YJL105W
2892.35	-1.08923	0.250484	4.34852	1.37e-05	2.98e-05	YDL072C
1923.48	-1.08907	0.130404	8.35151	6.74e-17	3.41e-16	YDL015C
260.204	-1.08847	0.259399	4.19613	2.72e-05	5.72e-05	YLR308W
1298.16	-1.08808	0.110735	9.826	8.7e-23	5.94e-22	YNL163C
4616.55	-1.08782	0.0737692	14.7463	3.25e-49	6.01e-48	YDR012W
188.076	-1.08623	0.320894	3.38501	0.000711761	0.00128993	YLR363W-A
644.36	-1.08501	0.171243	6.33607	2.36e-10	7.86e-10	YLR243W
1854.75	-1.08444	0.17555	6.17737	6.52e-10	2.1e-09	YDL173W
1097.6	-1.08391	0.225926	4.79764	1.61e-06	3.84e-06	YGR080W
2944.51	-1.08349	0.101939	10.6287	2.19e-26	1.76e-25	YDL149W
802.637	-1.08308	0.12982	8.34293	7.25e-17	3.66e-16	YJL201W
133976	-1.08276	0.36912	2.93337	0.00335306	0.00555826	YJL052W
6304.34	-1.08259	0.310172	3.49029	0.000482504	0.00089437	YDL110C
627.679	-1.08186	0.122298	8.84609	9.06e-19	5.06e-18	YAR020C
244.737	-1.08142	0.194107	5.57125	2.53e-08	7.1e-08	YGL064C
3526.26	-1.08064	0.105953	10.1992	2e-24	1.48e-23	YNL116W
1965.77	-1.08039	0.0827275	13.0596	5.6e-39	7.58e-38	YDL027C
702.976	-1.0791	0.157836	6.83688	8.09e-12	3.01e-11	YBR038W
77.9539	-1.07909	0.215725	5.00216	5.67e-07	1.41e-06	YAR071W
1167.04	-1.07907	0.180598	5.97497	2.3e-09	7.09e-09	YOR234C
2935.61	-1.07744	0.347706	3.09872	0.00194356	0.0033251	YLR099C
1546.84	-1.0758	0.103344	10.4099	2.23e-25	1.72e-24	YCR037C
899.105	-1.07502	0.137142	7.83876	4.55e-15	2.06e-14	YIL166C
449.841	-1.07309	0.136815	7.84334	4.39e-15	1.99e-14	YJL162C
2242.91	-1.07293	0.0979179	10.9575	6.12e-28	5.36e-27	YPL160W
4331.15	-1.06935	0.297756	3.59134	0.000328978	0.000621839	YBR294W
1919.91	-1.06757	0.0825575	12.9312	3e-38	3.96e-37	YPL050C
827.833	-1.06653	0.323322	3.29865	0.000971494	0.00173456	YIL064W
1352.87	-1.06487	0.204532	5.20636	1.93e-07	5e-07	YPL109C
2596.31	-1.06433	0.0957512	11.1156	1.05e-28	9.62e-28	YJL177W
1264.04	-1.0641	0.261698	4.06614	4.78e-05	9.85e-05	YMR131C
1496.12	-1.06364	0.214277	4.96385	6.91e-07	1.71e-06	YKL193C
1607.1	-1.06223	0.232572	4.56731	4.94e-06	1.13e-05	YPR010C
595.442	-1.06198	0.143058	7.42339	1.14e-13	4.77e-13	YGL232W
327.938	-1.06167	0.165057	6.43213	1.26e-10	4.28e-10	YAR008W
965.04	-1.06123	0.112698	9.41657	4.66e-21	2.9e-20	YDR260C
11314	-1.06089	0.154276	6.87656	6.13e-12	2.29e-11	YFL018C
1244.29	-1.05939	0.182791	5.79567	6.8e-09	2.01e-08	YPR045C
2405.28	-1.05809	0.154158	6.86367	6.71e-12	2.5e-11	YDR447C
1428.47	-1.05582	0.107841	9.79055	1.24e-22	8.36e-22	YDR143C
776.576	-1.05493	0.106337	9.92059	3.39e-23	2.36e-22	YKR064W
873.6	-1.05464	0.195404	5.39724	6.77e-08	1.82e-07	YER171W
1906.19	-1.05423	0.243661	4.32664	1.51e-05	3.27e-05	YDR365C
926.385	-1.05363	0.135331	7.78562	6.94e-15	3.1e-14	YDR091C
3661.41	-1.05261	0.19965	5.27225	1.35e-07	3.54e-07	YPL170W
668.176	-1.05249	0.32251	3.26343	0.00110071	0.0019471	YLL011W
1628.33	-1.05202	0.125249	8.39943	4.49e-17	2.3e-16	YER110C
2029.33	-1.05152	0.120149	8.75183	2.1e-18	1.15e-17	YBR057C
1935.96	-1.05138	0.13397	7.84789	4.23e-15	1.92e-14	YDR524C
1275.58	-1.05062	0.243668	4.31168	1.62e-05	3.49e-05	YOR125C
2656.65	-1.04911	0.193432	5.42365	5.84e-08	1.59e-07	YOR157C
250.919	-1.0482	0.180189	5.81723	5.98e-09	1.78e-08	YAL033W
830.914	-1.04788	0.220441	4.75358	2e-06	4.73e-06	YNL253W
2382.62	-1.04787	0.124408	8.42283	3.68e-17	1.89e-16	YML024W
1604.51	-1.04752	0.0843334	12.4212	2e-35	2.45e-34	YBR265W
1079.31	-1.04702	0.0942955	11.1036	1.21e-28	1.09e-27	YGR277C
996.571	-1.04677	0.101736	10.2891	7.89e-25	5.89e-24	YFR013W
1531.23	-1.04675	0.297612	3.51715	0.0004362	0.000812707	YPL093W
248.497	-1.0456	0.169707	6.16125	7.22e-10	2.31e-09	YGL016W
4611.73	-1.04508	0.203445	5.13691	2.79e-07	7.17e-07	YKL065C
81.5506	-1.04485	0.264832	3.94534	7.97e-05	0.000160755	YDR360W
8961.06	-1.04464	0.13257	7.87988	3.28e-15	1.5e-14	YHR138C
11009.4	-1.04352	0.0966051	10.8019	3.37e-27	2.82e-26	YBR222C
1421.68	-1.04303	0.115715	9.01379	1.99e-19	1.15e-18	YMR119W
6967.87	-1.04289	0.10848	9.61369	7e-22	4.58e-21	YPL179W
1217.62	-1.04195	0.131006	7.95342	1.81e-15	8.45e-15	YBR074W
554.024	-1.04103	0.144504	7.20412	5.84e-13	2.34e-12	YJR083C
3956.49	-1.03975	0.147815	7.03414	2e-12	7.75e-12	YLR454W
2934.54	-1.03872	0.150212	6.91503	4.68e-12	1.77e-11	YDR190C
172.173	-1.03762	0.214026	4.84807	1.25e-06	3.01e-06	YGL204C
618.196	-1.03713	0.218625	4.74387	2.1e-06	4.95e-06	YJL168C
401.543	-1.03695	0.318294	3.25784	0.00112264	0.00198267	YDL063C
5547.5	-1.03579	0.120363	8.60555	7.6e-18	4.05e-17	YLR019W
1114.68	-1.03431	0.196352	5.26761	1.38e-07	3.63e-07	YLR276C
713.785	-1.03419	0.116507	8.87662	6.89e-19	3.87e-18	YBR161W
84.396	-1.02939	0.387666	2.65536	0.00792243	0.0124992	YOL160W
1464.67	-1.02844	0.128166	8.02429	1.02e-15	4.83e-15	YJL149W
610.031	-1.02809	0.126828	8.10622	5.22e-16	2.5e-15	YDR414C
400.294	-1.02588	0.14495	7.07749	1.47e-12	5.73e-12	YPL254W
537.163	-1.02447	0.178176	5.74979	8.94e-09	2.61e-08	YCR065W
81.4802	-1.02384	0.225137	4.54764	5.43e-06	1.23e-05	YGR074W
526.899	-1.02229	0.147818	6.91585	4.65e-12	1.76e-11	YBR111W-A
246.616	-1.02228	0.201862	5.06427	4.1e-07	1.04e-06	YOL163W
874.064	-1.0222	0.108812	9.39418	5.77e-21	3.59e-20	YDR195W
476.101	-1.02189	0.109851	9.3025	1.37e-20	8.37e-20	YBR211C
1091.87	-1.02133	0.220543	4.63097	3.64e-06	8.4e-06	YIR012W
1531.67	-1.02001	0.114086	8.94074	3.87e-19	2.18e-18	YJR039W
877.583	-1.01984	0.166425	6.12791	8.9e-10	2.82e-09	YPR134W
310.404	-1.01964	0.277887	3.66926	0.000243258	0.00046725	YIL096C
1008.41	-1.01951	0.0921302	11.066	1.83e-28	1.64e-27	YDR369C
3447.34	-1.01869	0.0959212	10.6201	2.4e-26	1.93e-25	YJR126C
124.606	-1.01852	0.215463	4.72712	2.28e-06	5.36e-06	YHR214W-A
838.225	-1.01817	0.323824	3.14422	0.00166531	0.00287247	YGL081W
5106.56	-1.0181	0.0907834	11.2146	3.46e-29	3.21e-28	YOR184W
1879.05	-1.01749	0.14906	6.82607	8.73e-12	3.23e-11	YPL079W
220.424	-1.01702	0.438091	2.32148	0.0202607	0.0298859	YMR193C-A
2122.39	-1.01692	0.143268	7.09802	1.27e-12	4.97e-12	YPR172W
930.752	-1.01665	0.178052	5.70984	1.13e-08	3.27e-08	YLR388W
350.902	-1.01651	0.242206	4.19686	2.71e-05	5.7e-05	YER039C-A
766.487	-1.016	0.121443	8.36602	5.96e-17	3.03e-16	YNL001W
28481.7	-1.01575	0.074313	13.6686	1.56e-42	2.36e-41	YMR096W
172.339	-1.01463	0.277523	3.65602	0.000256158	0.000489884	YDR412W
1150.85	-1.01442	0.116925	8.67589	4.1e-18	2.23e-17	YPL032C
1770.66	-1.01324	0.163853	6.18385	6.26e-10	2.02e-09	YKL015W
2421.2	-1.01216	0.0898212	11.2686	1.88e-29	1.78e-28	YNL242W
95.3157	-1.01085	0.3332	3.03376	0.00241527	0.00407745	YAR064W
2299.74	-1.01064	0.199259	5.07202	3.94e-07	9.97e-07	YDL188C
14685.1	-1.01037	0.149015	6.78032	1.2e-11	4.38e-11	YGL156W
2184.94	-1.00914	0.159656	6.32072	2.6e-10	8.62e-10	YML016C
2740.31	-1.00909	0.141794	7.11657	1.11e-12	4.36e-12	YMR054W
1188.44	-1.00862	0.0969613	10.4023	2.42e-25	1.86e-24	YNL048W
702.717	-1.00786	0.22986	4.38467	1.16e-05	2.53e-05	YJL069C
197.167	-1.00671	0.26598	3.78492	0.00015376	0.000301953	YCL037C
437.747	-1.00565	0.131412	7.65265	1.97e-14	8.59e-14	YCL055W
1712.11	-1.00421	0.15472	6.4905	8.56e-11	2.94e-10	YBL038W
639.746	-1.00295	0.140088	7.15941	8.1e-13	3.22e-12	YPL216W
1804.11	-1.00196	0.113407	8.83509	1e-18	5.57e-18	YHL010C
1831.09	-1.00107	0.10782	9.28461	1.62e-20	9.84e-20	YOR211C
860.471	-1.00083	0.160286	6.24402	4.26e-10	1.39e-09	YHR192W
2391.7	-1.00022	0.116408	8.59235	8.52e-18	4.54e-17	YOL061W
403.064	-0.999	0.206093	4.84733	1.25e-06	3.02e-06	YBR131W
835.937	-0.9979	0.246839	4.04271	5.28e-05	0.00010844	YNL333W
3355.18	-0.993873	0.1085	9.16008	5.19e-20	3.08e-19	YJL111W
2910.42	-0.993355	0.0893493	11.1177	1.03e-28	9.41e-28	YDL123W
318.168	-0.993191	0.143095	6.9408	3.9e-12	1.48e-11	YPL077C
6295.48	-0.992664	0.0998835	9.93821	2.84e-23	2e-22	YGR061C
839.071	-0.991691	0.267015	3.71399	0.000204016	0.000395984	YDR496C
756.972	-0.991076	0.251502	3.94063	8.13e-05	0.000163793	YGR053C
3821.41	-0.990979	0.168362	5.88601	3.96e-09	1.2e-08	YCR061W
77.9417	-0.989715	0.241556	4.09725	4.18e-05	8.65e-05	YMR316C-B
1068.24	-0.989566	0.0900425	10.99	4.27e-28	3.77e-27	YPR069C
1876.75	-0.989369	0.098236	10.0714	7.4e-24	5.34e-23	YJR090C
620.531	-0.989065	0.122069	8.10252	5.38e-16	2.58e-15	YDR192C
977.732	-0.988701	0.120184	8.22655	1.93e-16	9.46e-16	YEL054C
1343.34	-0.988648	0.126687	7.80388	6e-15	2.7e-14	YKL021C
4947.84	-0.9885	0.173206	5.70707	1.15e-08	3.32e-08	YDR150W
879.992	-0.987168	0.117696	8.38745	4.97e-17	2.53e-16	YNR059W
863.29	-0.986829	0.123493	7.99095	1.34e-15	6.29e-15	YLL012W
3308.58	-0.985373	0.217452	4.53146	5.86e-06	1.32e-05	YMR116C
504.066	-0.985254	0.202527	4.8648	1.15e-06	2.78e-06	YDR528W
1702.84	-0.985018	0.175485	5.61312	1.99e-08	5.62e-08	YJR044C
357.603	-0.984546	0.19508	5.04689	4.49e-07	1.13e-06	YLR212C
3888.24	-0.983439	0.3073	3.20025	0.00137308	0.00239442	YOR195W
1113.72	-0.98312	0.132779	7.4042	1.32e-13	5.49e-13	YJL003W
1377.01	-0.98295	0.105916	9.28043	1.69e-20	1.02e-19	YPR037C
4710.39	-0.982497	0.162214	6.05678	1.39e-09	4.35e-09	YDL140C
3506.81	-0.982291	0.118051	8.32092	8.73e-17	4.38e-16	YGL135W
1661.46	-0.981532	0.219214	4.4775	7.55e-06	1.69e-05	YBR234C
7730.27	-0.978096	0.360293	2.71473	0.00663303	0.0105829	YOR153W
2417.32	-0.97777	0.0843109	11.5972	4.26e-31	4.32e-30	YDR212W
1020.45	-0.976952	0.130332	7.49588	6.59e-14	2.78e-13	YNL181W
5346.63	-0.97656	0.0952892	10.2484	1.2e-24	8.96e-24	YLR075W
354.458	-0.97607	0.306513	3.18444	0.00145037	0.00252244	YHR085W
813.287	-0.975294	0.0993066	9.82104	9.14e-23	6.23e-22	YNL325C
4047.04	-0.975088	0.148096	6.58418	4.57e-11	1.6e-10	YDR122W
1371.38	-0.974737	0.140609	6.93226	4.14e-12	1.57e-11	YPL045W
2032.16	-0.97437	0.112268	8.67894	3.99e-18	2.17e-17	YKR050W
1658.04	-0.973221	0.0943943	10.3102	6.34e-25	4.75e-24	YKL133C
2445.29	-0.972613	0.360294	2.6995	0.00694441	0.0110364	YPL088W
463.121	-0.972083	0.191651	5.07214	3.93e-07	9.97e-07	YMR209C
1585.87	-0.972015	0.108965	8.9204	4.65e-19	2.62e-18	YLR214W
82.3609	-0.969867	0.273456	3.54671	0.000390076	0.000730537	YBR018C
997.568	-0.969837	0.117226	8.27325	1.3e-16	6.47e-16	YER007C-A
1242.52	-0.967407	0.113173	8.54807	1.25e-17	6.59e-17	YOR046C
449.148	-0.967114	0.194338	4.97645	6.48e-07	1.6e-06	YHR036W
3012.96	-0.966961	0.382075	2.53081	0.0113798	0.0175414	YKL082C
1820.94	-0.965674	0.140098	6.89286	5.47e-12	2.06e-11	YDR229W
731.113	-0.965079	0.159314	6.05772	1.38e-09	4.32e-09	YMR048W
273.993	-0.964191	0.200332	4.81297	1.49e-06	3.57e-06	YIL134W
543.348	-0.963747	0.161397	5.97129	2.35e-09	7.25e-09	YNL261W
1575.99	-0.963603	0.12884	7.47907	7.48e-14	3.15e-13	YOR168W
1733.83	-0.963189	0.14566	6.6126	3.78e-11	1.33e-10	YHR111W
261.649	-0.962532	0.189822	5.07069	3.96e-07	1e-06	YOR276W
754.69	-0.962018	0.176346	5.4553	4.89e-08	1.34e-07	YBL095W
1913	-0.96135	0.185737	5.17586	2.27e-07	5.87e-07	YMR128W
648.272	-0.96067	0.14857	6.46613	1.01e-10	3.44e-10	YER113C
542.24	-0.960171	0.185984	5.16264	2.43e-07	6.28e-07	YOR238W
521.888	-0.960138	0.155503	6.1744	6.64e-10	2.14e-09	YPL065W
4200.61	-0.959787	0.129882	7.38967	1.47e-13	6.11e-13	YGL227W
1716.37	-0.959443	0.204002	4.70311	2.56e-06	6e-06	YCL045C
1171.88	-0.958791	0.20482	4.68114	2.85e-06	6.65e-06	YNL111C
112.954	-0.957649	0.235091	4.07353	4.63e-05	9.55e-05	YOR318C
1058.87	-0.956583	0.208993	4.57709	4.71e-06	1.08e-05	YLR197W
86648.2	-0.955735	0.379586	2.51783	0.011808	0.0181713	YEL060C
4767.44	-0.954723	0.234452	4.07214	4.66e-05	9.61e-05	YDR406W
18996.4	-0.954628	0.102284	9.33312	1.03e-20	6.32e-20	YDL078C
29987.2	-0.953743	0.242373	3.93501	8.32e-05	0.000167516	YNL208W
3802.2	-0.953238	0.222562	4.28303	1.84e-05	3.95e-05	YPL247C
2445.3	-0.951397	0.113373	8.39175	4.79e-17	2.44e-16	YKL006W
1910.61	-0.949519	0.405883	2.33939	0.0193151	0.0285818	YJL088W
1177.59	-0.948878	0.0929474	10.2088	1.81e-24	1.34e-23	YDR022C
3017.82	-0.948698	0.145937	6.50072	7.99e-11	2.75e-10	YLR004C
2697.54	-0.948098	0.0763272	12.4215	2e-35	2.44e-34	YDL143W
275.808	-0.947958	0.166762	5.6845	1.31e-08	3.77e-08	YHR167W
6656.32	-0.946654	0.0881443	10.7398	6.62e-27	5.45e-26	YDL007W
18414.5	-0.946393	0.290806	3.25438	0.0011364	0.00200479	YBR054W
926.43	-0.94617	0.211429	4.47511	7.64e-06	1.7e-05	YBR267W
2132.02	-0.946148	0.228421	4.14213	3.44e-05	7.19e-05	YGR103W
3517.27	-0.945232	0.0891278	10.6054	2.81e-26	2.25e-25	YMR142C
4104.4	-0.945011	0.197396	4.78738	1.69e-06	4.03e-06	YNL240C
2168.45	-0.94478	0.1003	9.41951	4.53e-21	2.83e-20	YKL012W
10712.9	-0.94379	0.255952	3.68737	0.000226584	0.000437181	YJL130C
957.677	-0.943177	0.202309	4.66207	3.13e-06	7.27e-06	YML087C
666.286	-0.943066	0.232879	4.04959	5.13e-05	0.000105432	YIR019C
985.262	-0.942868	0.129211	7.29709	2.94e-13	1.2e-12	YHR155W
1209.02	-0.941264	0.24547	3.83455	0.000125796	0.000249142	YIL108W
3201.27	-0.940703	0.103593	9.08073	1.08e-19	6.28e-19	YBR053C
1918.33	-0.940673	0.138198	6.80672	9.99e-12	3.68e-11	YBR119W
1956.65	-0.94051	0.0985008	9.54824	1.32e-21	8.51e-21	YJR144W
1641.76	-0.939978	0.117127	8.02529	1.01e-15	4.79e-15	YBR229C
20432.3	-0.939966	0.133043	7.06514	1.6e-12	6.24e-12	YGR043C
3423.72	-0.93966	0.0853555	11.0088	3.47e-28	3.08e-27	YDR330W
16392.8	-0.939287	0.102694	9.14647	5.88e-20	3.48e-19	YDR293C
1034.44	-0.938934	0.0973182	9.64808	5.01e-22	3.3e-21	YOL042W
282.769	-0.934897	0.128007	7.30347	2.8e-13	1.15e-12	YGR075C
27.5068	-0.934551	0.388126	2.40785	0.0160466	0.024057	YOR072W-A
905.348	-0.93392	0.16373	5.70403	1.17e-08	3.38e-08	YLR264W
765.824	-0.932516	0.118094	7.89637	2.87e-15	1.32e-14	YLR147C
1123.96	-0.931919	0.140046	6.65436	2.85e-11	1.01e-10	YBR041W
382.936	-0.931267	0.171354	5.43476	5.49e-08	1.5e-07	YPL257W
897.17	-0.930789	0.0973788	9.55843	1.2e-21	7.74e-21	YNL227C
792.541	-0.928875	0.113973	8.14998	3.64e-16	1.76e-15	YLR263W
1082.16	-0.928231	0.136948	6.778	1.22e-11	4.44e-11	YER077C
1051.32	-0.927997	0.0959762	9.66903	4.08e-22	2.71e-21	YOL092W
832.288	-0.927444	0.198418	4.6742	2.95e-06	6.87e-06	YMR262W
1636.52	-0.927272	0.158056	5.86673	4.44e-09	1.34e-08	YDR384C
1850.55	-0.925664	0.432399	2.14076	0.0322932	0.0461696	YJR057W
1342.57	-0.924146	0.0875325	10.5578	4.68e-26	3.71e-25	YNL123W
29485.6	-0.922387	0.183785	5.01884	5.2e-07	1.3e-06	YLL041C
550.036	-0.917347	0.109217	8.39931	4.49e-17	2.3e-16	YIL128W
577.441	-0.916282	0.328953	2.78545	0.00534536	0.00861506	YER058W
703.435	-0.91514	0.115865	7.89831	2.83e-15	1.3e-14	YBL080C
340.343	-0.912954	0.152922	5.97008	2.37e-09	7.29e-09	YDR440W
419.801	-0.912781	0.153143	5.96033	2.52e-09	7.72e-09	YPR017C
1798.95	-0.91239	0.126026	7.23972	4.5e-13	1.81e-12	YPL141C
4230.84	-0.911463	0.304093	2.99731	0.00272371	0.00456619	YMR246W
105.777	-0.911141	0.365466	2.49309	0.0126636	0.0193602	YPR046W
1698.46	-0.910338	0.148536	6.12872	8.86e-10	2.81e-09	YEL013W
4638.24	-0.908719	0.0914932	9.93209	3.02e-23	2.11e-22	YCR073W-A
3530.35	-0.907693	0.13159	6.89789	5.28e-12	1.99e-11	YMR136W
811.331	-0.907562	0.14645	6.1971	5.75e-10	1.86e-09	YDR320C-A
6133.01	-0.90753	0.102708	8.83604	9.92e-19	5.53e-18	YPR026W
331.551	-0.907329	0.148003	6.13046	8.76e-10	2.78e-09	YHR105W
1320.74	-0.90715	0.0833338	10.8857	1.35e-27	1.16e-26	YHR194W
2828.16	-0.907055	0.250322	3.62356	0.000290581	0.000552146	YJR094W-A
550.411	-0.906827	0.141078	6.42782	1.29e-10	4.4e-10	YLR265C
1180.87	-0.906744	0.0898197	10.0951	5.8e-24	4.2e-23	YNR057C
1952.18	-0.90667	0.276276	3.28175	0.00103165	0.00183241	YER090W
1621.09	-0.90579	0.111795	8.10223	5.4e-16	2.58e-15	YJR093C
390.858	-0.905735	0.200575	4.51569	6.31e-06	1.42e-05	YMR147W
242.894	-0.905497	0.145407	6.22731	4.75e-10	1.54e-09	YOR269W
1307.21	-0.904408	0.151227	5.98048	2.22e-09	6.86e-09	YLR290C
1907.61	-0.904123	0.134758	6.70925	1.96e-11	7.03e-11	YGL027C
2244.84	-0.902658	0.162524	5.55399	2.79e-08	7.81e-08	YLR431C
1238.36	-0.901457	0.134673	6.69369	2.18e-11	7.79e-11	YDR205W
2035.75	-0.901196	0.255665	3.52491	0.000423626	0.000789733	YDL120W
7942.39	-0.900227	0.226224	3.97935	6.91e-05	0.000140013	YEL012W
436.31	-0.899288	0.317296	2.83422	0.0045937	0.00746835	YMR017W
2284.19	-0.899043	0.145639	6.17311	6.7e-10	2.16e-09	YKL007W
271.149	-0.898748	0.177767	5.05576	4.29e-07	1.08e-06	YNL146W
119.077	-0.898735	0.302086	2.9751	0.00292891	0.00489255	YPR150W
621.318	-0.898474	0.137581	6.53051	6.55e-11	2.27e-10	YER157W
1173.24	-0.897797	0.314609	2.8537	0.00432139	0.00704324	YOR137C
798.964	-0.897257	0.19754	4.54216	5.57e-06	1.26e-05	YMR223W
331.082	-0.89596	0.183784	4.87508	1.09e-06	2.65e-06	YCR086W
526.534	-0.894672	0.161812	5.52908	3.22e-08	8.96e-08	YNR038W
872.514	-0.894648	0.155517	5.75273	8.78e-09	2.57e-08	YDL056W
1219.76	-0.893547	0.105282	8.48718	2.12e-17	1.1e-16	YNL256W
302.319	-0.89227	0.138069	6.46247	1.03e-10	3.52e-10	YOR334W
2676.36	-0.891735	0.112309	7.94003	2.02e-15	9.39e-15	YER099C
634.55	-0.890966	0.173326	5.14042	2.74e-07	7.04e-07	YBL057C
611.505	-0.890649	0.0977855	9.10819	8.38e-20	4.9e-19	YNL292W
158.822	-0.889959	0.230022	3.86901	0.000109276	0.000217682	YEL048C
32.8884	-0.88704	0.315964	2.80741	0.00499414	0.00808101	YKL083W
576.295	-0.885614	0.182473	4.8534	1.21e-06	2.94e-06	YPR107C
1282.9	-0.885019	0.261508	3.38429	0.000713636	0.00129297	YDR083W
1056	-0.884524	0.14173	6.2409	4.35e-10	1.42e-09	YBR240C
3078.34	-0.882448	0.114107	7.73354	1.05e-14	4.64e-14	YGL244W
2024.96	-0.881984	0.147103	5.99568	2.03e-09	6.28e-09	YJL136C
445.626	-0.881978	0.137908	6.39539	1.6e-10	5.4e-10	YDL239C
2659.63	-0.881787	0.175793	5.01604	5.27e-07	1.32e-06	YOR293W
279.304	-0.881754	0.17847	4.94062	7.79e-07	1.92e-06	YPL108W
3078.34	-0.881013	0.118416	7.43996	1.01e-13	4.22e-13	YOL087C
869.429	-0.880509	0.171929	5.12134	3.03e-07	7.76e-07	YOL117W
835.536	-0.880168	0.12237	7.19271	6.35e-13	2.55e-12	YLR321C
1411.32	-0.879942	0.207948	4.23155	2.32e-05	4.92e-05	YPL188W
14725.2	-0.878266	0.170063	5.16437	2.41e-07	6.23e-07	YHR097C
2691.32	-0.878016	0.107898	8.13745	4.04e-16	1.95e-15	YLR151C
1057.52	-0.877521	0.0923584	9.50126	2.07e-21	1.32e-20	YGR134W
231.499	-0.877439	0.213229	4.11501	3.87e-05	8.03e-05	YHL044W
513.591	-0.87726	0.135306	6.48351	8.96e-11	3.07e-10	YLR215C
2107.53	-0.877057	0.187717	4.67223	2.98e-06	6.93e-06	YDR461C-A
2620.08	-0.876562	0.106287	8.24711	1.62e-16	8e-16	YNL323W
677.573	-0.876171	0.174291	5.02707	4.98e-07	1.25e-06	YHR169W
879.023	-0.87584	0.108553	8.06831	7.13e-16	3.39e-15	YNL082W
948.675	-0.875665	0.141899	6.17105	6.78e-10	2.18e-09	YDL216C
997.204	-0.875436	0.101041	8.66418	4.55e-18	2.47e-17	YNL047C
197.304	-0.874659	0.147576	5.92683	3.09e-09	9.41e-09	YMR117C
445.512	-0.874618	0.130782	6.68761	2.27e-11	8.12e-11	YGL241W
277.442	-0.872698	0.269574	3.23732	0.00120659	0.00212287	YNR003C
759.321	-0.872564	0.106997	8.15504	3.49e-16	1.69e-15	YPL153C
833.049	-0.872146	0.092344	9.44454	3.57e-21	2.24e-20	YKL214C
1728.66	-0.871387	0.236444	3.68538	0.000228363	0.000440352	YPR003C
540.27	-0.871375	0.132534	6.57473	4.87e-11	1.7e-10	YNL273W
1823.12	-0.870002	0.238133	3.65343	0.000258762	0.000494137	YLR407W
1134.3	-0.869232	0.110637	7.85662	3.95e-15	1.8e-14	YNL224C
571.838	-0.868901	0.135069	6.43301	1.25e-10	4.26e-10	YNL249C
940.993	-0.868847	0.126548	6.86572	6.62e-12	2.47e-11	YBR002C
1298.07	-0.868379	0.173596	5.00231	5.66e-07	1.41e-06	YHR075C
1692.55	-0.867546	0.0801381	10.8256	2.6e-27	2.2e-26	YOR152C
4201.34	-0.866617	0.12428	6.97313	3.1e-12	1.19e-11	YFR049W
4944.11	-0.866235	0.0851387	10.1744	2.58e-24	1.89e-23	YOR259C
2120.01	-0.865838	0.127444	6.79389	1.09e-11	4e-11	YNL084C
4504.14	-0.864406	0.274537	3.1486	0.00164056	0.00283504	YIL124W
1167.05	-0.864299	0.169275	5.10589	3.29e-07	8.4e-07	YGL125W
50.3806	-0.863799	0.275512	3.13525	0.0017171	0.00295788	YMR052C-A
1782.47	-0.862622	0.203168	4.24586	2.18e-05	4.63e-05	YHR050W
426.581	-0.861538	0.327345	2.6319	0.00849093	0.0133251	YBL039C
873.071	-0.860033	0.155978	5.51379	3.51e-08	9.74e-08	YBR129C
128.708	-0.858118	0.185834	4.61765	3.88e-06	8.92e-06	YLR170C
369.072	-0.857751	0.22814	3.75976	0.000170079	0.000332894	YMR138W
409.047	-0.857496	0.362145	2.36783	0.0178929	0.0266043	YOR028C
663.82	-0.857136	0.144594	5.92789	3.07e-09	9.35e-09	YDR305C
2898.6	-0.857088	0.132871	6.45054	1.11e-10	3.8e-10	YJL084C
165.312	-0.856562	0.232261	3.68793	0.000226082	0.00043647	YGR036C
1211.71	-0.856506	0.182254	4.69953	2.61e-06	6.1e-06	YPR081C
739.987	-0.855626	0.103475	8.2689	1.35e-16	6.69e-16	YLR396C
3481.68	-0.854755	0.142816	5.98501	2.16e-09	6.68e-09	YMR304W
1523.55	-0.854747	0.103188	8.2834	1.2e-16	5.96e-16	YPR083W
668.43	-0.854238	0.137328	6.2204	4.96e-10	1.61e-09	YJL183W
1870.52	-0.853531	0.20526	4.15828	3.21e-05	6.72e-05	YPL070W
1238.17	-0.851993	0.241572	3.52687	0.000420509	0.000784372	YBR063C
2354.31	-0.85189	0.0804046	10.595	3.14e-26	2.5e-25	YOR316C
13281.7	-0.849326	0.239142	3.55156	0.000382953	0.000718022	YMR256C
2395.65	-0.849171	0.117188	7.24624	4.28e-13	1.73e-12	YLR370C
587.376	-0.847325	0.119149	7.11148	1.15e-12	4.52e-12	YOR258W
254.739	-0.847176	0.302142	2.8039	0.0050488	0.00816744	YPL041C
4352.31	-0.847114	0.149938	5.64976	1.61e-08	4.57e-08	YLR359W
674.459	-0.846162	0.102692	8.23977	1.73e-16	8.5e-16	YBL035C
520.697	-0.845502	0.115565	7.31626	2.55e-13	1.04e-12	YPL047W
255.98	-0.844852	0.145892	5.79093	7e-09	2.07e-08	YGR126W
3862.59	-0.844833	0.130724	6.46274	1.03e-10	3.51e-10	YDL191W
1606.52	-0.8445	0.270101	3.12661	0.00176836	0.00303895	YOR182C
2655.05	-0.843209	0.191288	4.40806	1.04e-05	2.29e-05	YIL149C
2529.42	-0.84306	0.161101	5.23311	1.67e-07	4.36e-07	YER012W
1636.35	-0.842996	0.255756	3.2961	0.000980364	0.00174843	YFR044C
37.6258	-0.842272	0.32254	2.61138	0.00901788	0.0141044	YGL258W-A
1335.8	-0.841836	0.168046	5.00955	5.46e-07	1.36e-06	YGR169C-A
995.006	-0.841389	0.0888045	9.47462	2.68e-21	1.7e-20	YBR193C
278.647	-0.840949	0.160295	5.24627	1.55e-07	4.06e-07	YKL132C
519.726	-0.840075	0.11004	7.63424	2.27e-14	9.9e-14	YIR008C
2336.83	-0.839653	0.117244	7.1616	7.97e-13	3.17e-12	YDL082W
3148.62	-0.839298	0.0720696	11.6457	2.41e-31	2.49e-30	YOR019W
848.2	-0.839276	0.289178	2.90229	0.00370448	0.00609578	YJR070C
1636.11	-0.8387	0.107033	7.83587	4.66e-15	2.11e-14	YKR084C
248.024	-0.83636	0.279745	2.98972	0.00279231	0.00467516	YIR030C
695.007	-0.835273	0.137938	6.05542	1.4e-09	4.37e-09	YPR056W
3846.63	-0.833814	0.323833	2.57482	0.0100291	0.01557	YKL103C
43.8273	-0.833484	0.306855	2.71621	0.00660336	0.0105385	YNL150W
90935.3	-0.832774	0.200687	4.14962	3.33e-05	6.96e-05	YFL014W
4978.82	-0.832538	0.0927411	8.97701	2.78e-19	1.59e-18	YPL089C
1711.71	-0.832365	0.0801162	10.3895	2.77e-25	2.11e-24	YLL045C
9814.37	-0.831892	0.17308	4.80641	1.54e-06	3.68e-06	YIL107C
754.356	-0.83156	0.293314	2.83505	0.00458187	0.00745098	YIL072W
110.346	-0.83054	0.330448	2.51337	0.0119582	0.0183591	YER188C-A
473.698	-0.830206	0.175267	4.73682	2.17e-06	5.12e-06	YMR084W
2959.69	-0.829798	0.140415	5.90961	3.43e-09	1.04e-08	YBR143C
9013.63	-0.82843	0.156393	5.29711	1.18e-07	3.11e-07	YOR215C
1195.57	-0.828112	0.162115	5.10819	3.25e-07	8.31e-07	YJL200C
866.736	-0.827908	0.131319	6.30454	2.89e-10	9.54e-10	YOR160W
5472.76	-0.827717	0.181363	4.56387	5.02e-06	1.14e-05	YMR170C
2196.22	-0.827163	0.232856	3.55225	0.000381955	0.000716358	YEL038W
133.021	-0.826834	0.178756	4.6255	3.74e-06	8.61e-06	YBR175W
1116.32	-0.825932	0.180703	4.57065	4.86e-06	1.11e-05	YPR042C
3391.36	-0.82448	0.19849	4.15377	3.27e-05	6.84e-05	YOR289W
1057.11	-0.824457	0.17104	4.82025	1.43e-06	3.45e-06	YGL147C
880.385	-0.824344	0.184169	4.47602	7.6e-06	1.7e-05	YGL065C
643.538	-0.822275	0.126329	6.50901	7.57e-11	2.61e-10	YLL049W
2760.76	-0.822134	0.21343	3.85201	0.000117153	0.000232519	YIL050W
361.132	-0.821908	0.16331	5.0328	4.83e-07	1.22e-06	YLR413W
261482	-0.821873	0.375928	2.18625	0.0287972	0.0415088	YDR077W
3336.48	-0.819942	0.097601	8.40096	4.43e-17	2.27e-16	YOL120C
2829.1	-0.819616	0.0928181	8.83034	1.04e-18	5.79e-18	YKR067W
2132.62	-0.819415	0.199532	4.10668	4.01e-05	8.31e-05	YMR229C
1315.13	-0.819203	0.120176	6.81671	9.31e-12	3.44e-11	YGR029W
1982.25	-0.818858	0.147009	5.5701	2.55e-08	7.14e-08	YOR361C
963.268	-0.81877	0.130778	6.26076	3.83e-10	1.26e-09	YNL041C
344.111	-0.818147	0.208425	3.92537	8.66e-05	0.000174049	YNL282W
28.4961	-0.817734	0.384694	2.12568	0.0335303	0.0478332	YPL060C-A
44091.4	-0.816327	0.184122	4.43362	9.27e-06	2.04e-05	YGR282C
461.208	-0.816199	0.237337	3.43898	0.000583911	0.00106954	YKL099C
3461.99	-0.816109	0.13432	6.07584	1.23e-09	3.87e-09	YHR019C
1610.36	-0.816	0.117761	6.92929	4.23e-12	1.6e-11	YHR202W
1575	-0.815258	0.112934	7.2189	5.24e-13	2.11e-12	YDR057W
840.369	-0.814965	0.169989	4.79422	1.63e-06	3.9e-06	YGR239C
1767.51	-0.814591	0.121117	6.72564	1.75e-11	6.3e-11	YPL094C
891.559	-0.814554	0.193938	4.20007	2.67e-05	5.62e-05	YOL041C
81.8001	-0.814245	0.34122	2.38627	0.01702	0.0254402	YML037C
172.542	-0.813648	0.247431	3.28839	0.00100762	0.00179316	YGL230C
2794.96	-0.813527	0.151352	5.37507	7.66e-08	2.06e-07	YML098W
891.819	-0.813224	0.0979026	8.30646	9.86e-17	4.93e-16	YGR278W
950.729	-0.813021	0.141637	5.74018	9.46e-09	2.76e-08	YDR482C
768.596	-0.811229	0.187547	4.32547	1.52e-05	3.29e-05	YBR284W
1646.29	-0.810756	0.234751	3.45368	0.000552984	0.0010169	YER131W
2743.35	-0.810688	0.106138	7.63806	2.21e-14	9.61e-14	YDR479C
23644	-0.81044	0.357832	2.26486	0.0235211	0.0343757	YCR012W
1202.97	-0.809458	0.120017	6.74455	1.54e-11	5.56e-11	YKL125W
1545.77	-0.808291	0.111583	7.24388	4.36e-13	1.76e-12	YBR033W
3100.26	-0.806908	0.11839	6.81571	9.38e-12	3.46e-11	YNL069C
1155.26	-0.806716	0.115838	6.96417	3.3e-12	1.26e-11	YJR006W
800.011	-0.806137	0.0946494	8.51708	1.64e-17	8.57e-17	YMR078C
1409.59	-0.805925	0.165708	4.86353	1.15e-06	2.8e-06	YCL044C
2951.46	-0.805874	0.246631	3.26753	0.00108489	0.00192068	YER052C
861.888	-0.805766	0.128849	6.25356	4.01e-10	1.31e-09	YLR311C
1127.09	-0.805282	0.142405	5.65487	1.56e-08	4.45e-08	YJL049W
1519.04	-0.80486	0.0862558	9.33108	1.05e-20	6.44e-20	YER059W
2344.43	-0.804369	0.187071	4.29981	1.71e-05	3.67e-05	YOL038W
1893.53	-0.804301	0.0993959	8.09189	5.87e-16	2.8e-15	YDR470C
1491.3	-0.804109	0.105669	7.60973	2.75e-14	1.19e-13	YOR113W
4597.86	-0.803802	0.232088	3.46335	0.0005335	0.000983854	YLR287C-A
1848.14	-0.803801	0.106944	7.5161	5.64e-14	2.39e-13	YPR117W
999.725	-0.802373	0.0982962	8.1628	3.27e-16	1.59e-15	YLL010C
1763	-0.802303	0.207543	3.86573	0.000110759	0.000220434	YHR081W
556.092	-0.802147	0.260432	3.08006	0.00206956	0.00352399	YLR134W
111.066	-0.80169	0.298492	2.6858	0.00723568	0.0114769	YOR170W
3761.89	-0.799506	0.133355	5.9953	2.03e-09	6.29e-09	YBR132C
1736.44	-0.799299	0.102387	7.80662	5.87e-15	2.64e-14	YJR060W
1187.49	-0.798673	0.19749	4.04412	5.25e-05	0.000107823	YLR148W
953.232	-0.797333	0.190925	4.17615	2.96e-05	6.22e-05	YER022W
13158.5	-0.795761	0.316023	2.51805	0.0118008	0.0181645	YDR533C
3084.71	-0.795511	0.174058	4.57038	4.87e-06	1.11e-05	YDR358W
1571.34	-0.795308	0.113587	7.00175	2.53e-12	9.71e-12	YIL048W
983.035	-0.794476	0.0995398	7.98149	1.45e-15	6.78e-15	YAR002W
1911.46	-0.793685	0.185677	4.27455	1.92e-05	4.09e-05	YPR041W
72408.7	-0.792635	0.116819	6.78513	1.16e-11	4.24e-11	YIL136W
1586.71	-0.792123	0.134991	5.86799	4.41e-09	1.33e-08	YMR137C
1066.46	-0.791842	0.0995484	7.95434	1.8e-15	8.4e-15	YDR254W
664.088	-0.791358	0.166926	4.74078	2.13e-06	5.03e-06	YDR201W
109.06	-0.790968	0.270374	2.92545	0.00343955	0.00569293	YDL196W
1244.67	-0.790391	0.13479	5.86385	4.52e-09	1.36e-08	YJR082C
524.856	-0.789948	0.138972	5.68421	1.31e-08	3.77e-08	YBR098W
998.244	-0.789705	0.145264	5.43635	5.44e-08	1.48e-07	YIL073C
197.111	-0.789105	0.282816	2.79017	0.00526803	0.00850095	YLL020C
2218.11	-0.789087	0.174613	4.51907	6.21e-06	1.4e-05	YDR160W
1169.49	-0.78824	0.136076	5.79264	6.93e-09	2.05e-08	YOR070C
474.95	-0.788065	0.263209	2.99407	0.00275281	0.00461259	YGR081C
425.128	-0.787715	0.356129	2.21188	0.0269749	0.0390724	YMR093W
668.488	-0.787028	0.165407	4.75813	1.95e-06	4.63e-06	YLR066W
1131.54	-0.786801	0.107213	7.3387	2.16e-13	8.87e-13	YDR504C
2810.94	-0.785163	0.141401	5.55273	2.81e-08	7.86e-08	YBR079C
22517.7	-0.784875	0.23913	3.28221	0.00102998	0.00183046	YDR055W
2542.13	-0.784616	0.145328	5.39891	6.7e-08	1.81e-07	YBL102W
570.424	-0.7845	0.153597	5.10753	3.26e-07	8.34e-07	YGL246C
3143.44	-0.784423	0.0706683	11.1001	1.25e-28	1.14e-27	YNL255C
1057.7	-0.784417	0.115891	6.76855	1.3e-11	4.73e-11	YBR045C
2341.49	-0.784373	0.136733	5.73653	9.66e-09	2.82e-08	YER144C
469.958	-0.784047	0.118759	6.60202	4.06e-11	1.42e-10	YPL166W
2604.22	-0.782819	0.0926653	8.44782	2.97e-17	1.53e-16	YER086W
1246.92	-0.782581	0.110285	7.09601	1.28e-12	5.04e-12	YPL236C
987.235	-0.782472	0.116826	6.69773	2.12e-11	7.59e-11	YDR067C
1456.98	-0.782056	0.326331	2.39651	0.0165521	0.0247806	YHR154W
2042.75	-0.781839	0.123173	6.34748	2.19e-10	7.31e-10	YKR054C
2145.21	-0.78164	0.097571	8.01099	1.14e-15	5.37e-15	YAL011W
3446.75	-0.781503	0.158684	4.9249	8.44e-07	2.07e-06	YLR324W
407.622	-0.780445	0.213493	3.6556	0.00025658	0.000490547	YFR027W
2774.84	-0.779249	0.144242	5.40237	6.58e-08	1.78e-07	YHR160C
1016.73	-0.77904	0.108561	7.17604	7.18e-13	2.86e-12	YLR352W
2136.48	-0.778921	0.276702	2.81502	0.00487746	0.00790599	YKR091W
2497.51	-0.778816	0.12599	6.18158	6.35e-10	2.05e-09	YOR389W
2045.02	-0.778697	0.146728	5.30707	1.11e-07	2.96e-07	YPL110C
4810.5	-0.778574	0.0984884	7.90523	2.67e-15	1.24e-14	YGL197W
1653.42	-0.77844	0.0925381	8.41211	4.03e-17	2.07e-16	YDR030C
1692.72	-0.77796	0.121303	6.41336	1.42e-10	4.82e-10	YDR381C-A
1350.91	-0.777867	0.113226	6.87001	6.42e-12	2.4e-11	YDR236C
377.786	-0.777835	0.188697	4.12213	3.75e-05	7.8e-05	YOR265W
946.089	-0.77778	0.141579	5.49361	3.94e-08	1.08e-07	YDL238C
697.177	-0.776693	0.164844	4.71169	2.46e-06	5.76e-06	YLR426W
1753.53	-0.776653	0.198161	3.9193	8.88e-05	0.000178381	YDR379C-A
913.032	-0.7762	0.225501	3.44211	0.000577187	0.00105842	YLR129W
1094.9	-0.775951	0.13034	5.95329	2.63e-09	8.05e-09	YLR292C
2240.64	-0.775	0.144936	5.34719	8.93e-08	2.39e-07	YPL084W
2522.55	-0.774493	0.206188	3.75625	0.00017248	0.000337087	YOL121C
491.346	-0.773699	0.25358	3.05111	0.00227997	0.00386407	YLR021W
1778.93	-0.773673	0.105277	7.34893	2e-13	8.24e-13	YBR058C
38561	-0.7704	0.147351	5.22833	1.71e-07	4.47e-07	YNR001C
714.747	-0.769855	0.143205	5.3759	7.62e-08	2.05e-07	YGL021W
246.667	-0.769555	0.1708	4.50559	6.62e-06	1.49e-05	YDR489W
1139.13	-0.768431	0.173208	4.43647	9.14e-06	2.02e-05	YJL083W
901.007	-0.76829	0.331498	2.31763	0.0204693	0.0301663	YDR101C
1140.44	-0.768058	0.21586	3.55813	0.000373498	0.0007009	YNL201C
1260.52	-0.76769	0.11297	6.79551	1.08e-11	3.96e-11	YPR111W
342.088	-0.767666	0.140221	5.47471	4.38e-08	1.2e-07	YLR306W
946.147	-0.767236	0.130808	5.86537	4.48e-09	1.35e-08	YIL159W
9699.47	-0.766503	0.151992	5.04304	4.58e-07	1.15e-06	YBL064C
2308.2	-0.765932	0.0893749	8.56988	1.04e-17	5.5e-17	YOR162C
4417.04	-0.765919	0.0818348	9.35933	8.02e-21	4.95e-20	YDL134C
579.2	-0.765604	0.136145	5.62344	1.87e-08	5.31e-08	YLR419W
87.478	-0.76407	0.226686	3.37062	0.00075	0.00135395	YOR255W
972.437	-0.763884	0.0927524	8.23573	1.78e-16	8.78e-16	YKL216W
715.688	-0.763	0.176279	4.32836	1.5e-05	3.25e-05	YDR110W
1118.78	-0.76181	0.214436	3.55263	0.000381404	0.000715531	YHR088W
2190.84	-0.761789	0.127981	5.95234	2.64e-09	8.09e-09	YDL161W
3490.08	-0.761344	0.212162	3.5885	0.000332588	0.000627933	YPR005C
2981.58	-0.760643	0.0985764	7.71628	1.2e-14	5.3e-14	YER015W
6240.83	-0.760627	0.302318	2.51598	0.0118702	0.0182411	YER056C
1208.76	-0.758516	0.114092	6.64828	2.97e-11	1.05e-10	YDL116W
3282.83	-0.757585	0.196747	3.85055	0.000117852	0.000233835	YER037W
940.115	-0.755427	0.178296	4.23693	2.27e-05	4.81e-05	YDR082W
291.334	-0.753692	0.197961	3.80728	0.000140506	0.00027676	YIL016W
1636.76	-0.752741	0.161288	4.66706	3.06e-06	7.1e-06	YFL008W
1120.42	-0.752689	0.144471	5.20997	1.89e-07	4.92e-07	YPR031W
712.503	-0.752651	0.119318	6.30795	2.83e-10	9.34e-10	YDR228C
372.729	-0.752646	0.221229	3.40212	0.000668661	0.00121588	YBR061C
862.097	-0.752076	0.130824	5.74876	8.99e-09	2.63e-08	YER139C
1369.88	-0.752036	0.0792227	9.49268	2.25e-21	1.43e-20	YHR131C
24725	-0.751878	0.315702	2.38161	0.0172371	0.0257409	YML028W
367.479	-0.751026	0.127613	5.88519	3.98e-09	1.2e-08	YHR046C
2710.3	-0.751017	0.0900769	8.33751	7.59e-17	3.82e-16	YGL066W
3795.41	-0.750322	0.128333	5.84669	5.01e-09	1.5e-08	YPL134C
4348.44	-0.750181	0.0657958	11.4016	4.1e-30	3.97e-29	YGR005C
415.484	-0.75016	0.33778	2.22085	0.0263608	0.0382823	YCR075C
2869.85	-0.749749	0.145204	5.16341	2.42e-07	6.26e-07	YPL270W
498.681	-0.749392	0.231412	3.23835	0.00120222	0.00211575	YER071C
1742.9	-0.747903	0.0988512	7.56594	3.85e-14	1.66e-13	YKL098W
5092.31	-0.747615	0.158094	4.72894	2.26e-06	5.31e-06	YPL225W
1783.14	-0.747454	0.16315	4.58138	4.62e-06	1.06e-05	YMR197C
311.731	-0.745648	0.349274	2.13485	0.0327731	0.0468147	YDR241W
262.308	-0.745405	0.245761	3.03305	0.00242092	0.00408593	YFL058W
1826.13	-0.743703	0.118368	6.28298	3.32e-10	1.09e-09	YNR034W
839.436	-0.743594	0.148799	4.99732	5.81e-07	1.45e-06	YGR217W
11448.6	-0.743441	0.074653	9.95862	2.31e-23	1.63e-22	YER004W
6433.56	-0.742544	0.185709	3.99842	6.38e-05	0.000129846	YOR185C
558.794	-0.742279	0.13723	5.409	6.34e-08	1.72e-07	YOR114W
334.69	-0.740858	0.172177	4.30288	1.69e-05	3.62e-05	YJR116W
822.235	-0.740371	0.124718	5.93635	2.91e-09	8.9e-09	YNL207W
477.875	-0.740175	0.183019	4.04425	5.25e-05	0.0001078	YGL213C
1089.62	-0.739742	0.104693	7.06581	1.6e-12	6.22e-12	YCR059C
454.747	-0.738231	0.120195	6.14193	8.15e-10	2.59e-09	YDR249C
2444.82	-0.738111	0.165732	4.45365	8.44e-06	1.87e-05	YCL038C
3184.83	-0.737824	0.113472	6.50226	7.91e-11	2.73e-10	YMR139W
3633.91	-0.737676	0.0886478	8.32143	8.69e-17	4.36e-16	YDR477W
2452.71	-0.735708	0.228574	3.21868	0.00128783	0.00225543	YLR074C
1355.02	-0.735668	0.242238	3.03697	0.00238972	0.00403746	YFR003C
836.131	-0.734389	0.159721	4.59794	4.27e-06	9.78e-06	YLR104W
5731.64	-0.734338	0.173918	4.22233	2.42e-05	5.11e-05	YKL145W
542.71	-0.734034	0.146327	5.01639	5.27e-07	1.32e-06	YOL017W
2591.44	-0.734012	0.16374	4.4828	7.37e-06	1.65e-05	YGR097W
6136.77	-0.733736	0.171888	4.2687	1.97e-05	4.19e-05	YML075C
9218.74	-0.733029	0.0819402	8.94591	3.69e-19	2.09e-18	YDR483W
1191.39	-0.732798	0.273232	2.68196	0.00731915	0.011598	YPL071C
764.202	-0.732374	0.12557	5.83241	5.46e-09	1.63e-08	YNL265C
1628.3	-0.731711	0.0915436	7.99303	1.32e-15	6.2e-15	YOR071C
818.903	-0.730939	0.11834	6.17662	6.55e-10	2.11e-09	YER121W
2667.48	-0.73067	0.0877622	8.32556	8.39e-17	4.22e-16	YDR283C
1169.98	-0.729888	0.271958	2.68383	0.00727848	0.011542	YBR154C
1585.84	-0.728391	0.0788946	9.23246	2.64e-20	1.59e-19	YDR362C
1488.33	-0.728349	0.153467	4.74596	2.08e-06	4.9e-06	YGR237C
661.027	-0.727839	0.129741	5.60995	2.02e-08	5.72e-08	YOL086W-A
607.514	-0.727444	0.21437	3.3934	0.000690311	0.00125245	YKL095W
1460.88	-0.727277	0.0928792	7.83036	4.86e-15	2.2e-14	YMR037C
2353.51	-0.727161	0.150912	4.81845	1.45e-06	3.48e-06	YDL130W
691.99	-0.726715	0.100054	7.26322	3.78e-13	1.53e-12	YMR106C
4008.73	-0.726669	0.0987703	7.35716	1.88e-13	7.76e-13	YHR205W
437.768	-0.726262	0.208062	3.49061	0.000481926	0.000893553	YCR020C-A
1287.92	-0.725687	0.164477	4.41209	1.02e-05	2.25e-05	YLR211C
270.998	-0.725599	0.295365	2.45662	0.0140251	0.0212764	YBR233W-A
945.468	-0.725497	0.147257	4.92673	8.36e-07	2.05e-06	YPL051W
1646.81	-0.724786	0.131676	5.50429	3.71e-08	1.03e-07	YLR262C-A
9526.04	-0.724535	0.175002	4.14016	3.47e-05	7.25e-05	YMR114C
1473.73	-0.724155	0.151629	4.77584	1.79e-06	4.26e-06	YKL187C
3419.09	-0.724094	0.22437	3.22723	0.00124993	0.00219201	YNR019W
5912.08	-0.723661	0.304985	2.37278	0.0176548	0.0262802	YGL005C
1654.66	-0.722156	0.155021	4.65843	3.19e-06	7.39e-06	YGL250W
2081.35	-0.722076	0.131298	5.49951	3.81e-08	1.05e-07	YJR052W
805.413	-0.721552	0.172664	4.17894	2.93e-05	6.15e-05	YBR097W
288.4	-0.721509	0.174399	4.13711	3.52e-05	7.34e-05	YMR133W
751.668	-0.720847	0.126199	5.712	1.12e-08	3.23e-08	YLR052W
829.78	-0.720568	0.108692	6.62946	3.37e-11	1.19e-10	YLR397C
1890.8	-0.720548	0.197312	3.65182	0.000260393	0.00049696	YLR017W
1607.74	-0.720341	0.189529	3.8007	0.000144291	0.000283871	YNL297C
841.573	-0.719724	0.134804	5.33905	9.34e-08	2.49e-07	YOR296W
2553.14	-0.717	0.0825858	8.68187	3.89e-18	2.12e-17	YIL097W
583.749	-0.716308	0.112483	6.36815	1.91e-10	6.41e-10	YMR073C
1261.3	-0.715587	0.0833029	8.59019	8.68e-18	4.62e-17	YJR092W
7337.58	-0.715452	0.116857	6.12245	9.21e-10	2.92e-09	YHL032C
1423.15	-0.715223	0.153286	4.66593	3.07e-06	7.14e-06	YJL146W
2429.59	-0.714481	0.0757479	9.43235	4.01e-21	2.51e-20	YOR175C
957.545	-0.713265	0.228516	3.12129	0.00180062	0.0030903	YDR374W-A
1601.58	-0.71323	0.267933	2.66198	0.00776835	0.012271	YPL043W
6564.72	-0.713025	0.298961	2.38501	0.0170785	0.0255159	YER069W
2501.57	-0.712616	0.165373	4.30914	1.64e-05	3.52e-05	YGL035C
1999.39	-0.712201	0.113712	6.2632	3.77e-10	1.24e-09	YKL215C
4832.8	-0.712036	0.198879	3.58024	0.000343277	0.000647147	YHR077C
919.728	-0.711804	0.212389	3.35142	0.000803983	0.00144739	YLR196W
1694.32	-0.711763	0.116195	6.12559	9.04e-10	2.86e-09	YDR466W
49.9862	-0.711213	0.279317	2.54626	0.0108883	0.0168197	YPR016W-A
6825.19	-0.710362	0.251267	2.82713	0.00469678	0.00763213	YGR121C
354.73	-0.710015	0.190356	3.72993	0.000191531	0.000372752	YLR154C
2813.51	-0.709404	0.112026	6.3325	2.41e-10	8.03e-10	YML069W
2424.16	-0.709148	0.182721	3.88104	0.00010401	0.000207764	YGL059W
1542.42	-0.708803	0.268986	2.6351	0.00841129	0.0132064	YDR398W
2614.86	-0.708065	0.152387	4.64649	3.38e-06	7.81e-06	YJR115W
2270.1	-0.707408	0.127397	5.5528	2.81e-08	7.86e-08	YDR005C
2007.89	-0.706516	0.0943659	7.48698	7.05e-14	2.97e-13	YGR233C
324.248	-0.706509	0.171217	4.12639	3.68e-05	7.66e-05	YKL154W
1881.28	-0.70618	0.312557	2.25936	0.0238609	0.0348412	YMR173W
657.467	-0.705617	0.142984	4.93493	8.02e-07	1.97e-06	YBR163W
12406.4	-0.705516	0.0849808	8.30207	1.02e-16	5.11e-16	YLR058C
3143.68	-0.70521	0.0928784	7.59284	3.13e-14	1.35e-13	YOR256C
5107.42	-0.704507	0.0847286	8.31486	9.19e-17	4.6e-16	YBL050W
7121.24	-0.70408	0.128642	5.47318	4.42e-08	1.21e-07	YJL123C
1564.69	-0.702696	0.179379	3.91738	8.95e-05	0.000179753	YBR080C
3693.19	-0.702525	0.196479	3.57557	0.000349463	0.000658265	YBR006W
172.54	-0.702414	0.219954	3.19346	0.00140577	0.0024475	YDR034C-D
1060.35	-0.700699	0.139696	5.01589	5.28e-07	1.32e-06	YML015C
920.024	-0.700422	0.107688	6.50417	7.81e-11	2.69e-10	YLR083C
1396.78	-0.700353	0.129959	5.38904	7.08e-08	1.91e-07	YDR221W
2931.44	-0.700133	0.123454	5.67121	1.42e-08	4.06e-08	YHL040C
419.384	-0.699848	0.165212	4.23606	2.27e-05	4.82e-05	YDR367W
1071.05	-0.699624	0.0890908	7.85293	4.06e-15	1.85e-14	YHR023W
4395.5	-0.699301	0.146526	4.77255	1.82e-06	4.32e-06	YLR093C
50.8847	-0.699175	0.312191	2.23957	0.0251187	0.0365546	YHR049C-A
710.067	-0.698847	0.111781	6.25194	4.05e-10	1.32e-09	YFL025C
1013.11	-0.697317	0.189103	3.6875	0.000226468	0.000437085	YGR150C
744.159	-0.69636	0.229749	3.03096	0.00243777	0.00411223	YML127W
1776.26	-0.696233	0.24073	2.89218	0.00382581	0.00628112	YER044C
1554.58	-0.69616	0.149882	4.64472	3.41e-06	7.88e-06	YBR136W
62614.7	-0.695334	0.155845	4.46171	8.13e-06	1.81e-05	YCR005C
3087.2	-0.694624	0.159989	4.34171	1.41e-05	3.07e-05	YDR226W
254.838	-0.69448	0.154039	4.50847	6.53e-06	1.47e-05	YHR199C-A
1910.56	-0.69426	0.0979146	7.09047	1.34e-12	5.24e-12	YOR058C
1416.75	-0.69388	0.152565	4.5481	5.41e-06	1.23e-05	YLR380W
495.797	-0.693867	0.269922	2.57062	0.0101517	0.0157529	YGL236C
2097.21	-0.693574	0.094473	7.34151	2.11e-13	8.7e-13	YDR255C
1395.95	-0.693561	0.238649	2.9062	0.00365846	0.00602613	YDR311W
318.457	-0.693533	0.229235	3.02542	0.00248288	0.00418616	YIL102C-A
1660.29	-0.693054	0.164076	4.22399	2.4e-05	5.08e-05	YCR014C
348.44	-0.692961	0.134489	5.15256	2.57e-07	6.62e-07	YDR013W
3718.79	-0.692548	0.109447	6.32773	2.49e-10	8.27e-10	YGL105W
29729.5	-0.692395	0.161724	4.28134	1.86e-05	3.97e-05	YBR196C
1770.93	-0.691731	0.123813	5.58688	2.31e-08	6.52e-08	YKR029C
2780.35	-0.691338	0.150015	4.60847	4.06e-06	9.31e-06	YDR372C
1262.03	-0.690859	0.15636	4.4184	9.94e-06	2.19e-05	YER174C
11222.8	-0.690835	0.164732	4.19369	2.74e-05	5.78e-05	YMR090W
3562.09	-0.689122	0.124697	5.52638	3.27e-08	9.1e-08	YHL015W
151.914	-0.688707	0.185949	3.70374	0.000212442	0.000411234	YDL114W
705.236	-0.688535	0.200734	3.43009	0.000603378	0.00110241	YJR067C
2767.79	-0.688331	0.0973651	7.06958	1.55e-12	6.06e-12	YGL186C
99.3862	-0.688158	0.253977	2.70953	0.00673778	0.0107316	YML083C
582.654	-0.68787	0.143324	4.79942	1.59e-06	3.81e-06	YJL031C
339.437	-0.687262	0.129509	5.30668	1.12e-07	2.96e-07	YDR066C
2231.49	-0.686668	0.107058	6.41401	1.42e-10	4.8e-10	YPL277C
588.961	-0.685493	0.200884	3.41238	0.000643985	0.00117396	YLR002C
3516.1	-0.685251	0.310978	2.20353	0.0275572	0.0398627	YBR230W-A
1836.86	-0.685247	0.1483	4.62068	3.82e-06	8.8e-06	YIL052C
2767.66	-0.68512	0.141947	4.82659	1.39e-06	3.34e-06	YGR260W
1549.07	-0.684901	0.111345	6.15118	7.69e-10	2.45e-09	YHR020W
818.205	-0.684899	0.225044	3.0434	0.00233919	0.00395825	YPR128C
3779.87	-0.684485	0.100137	6.8355	8.17e-12	3.03e-11	YBR031W
7962.67	-0.683075	0.076244	8.95906	3.27e-19	1.86e-18	YDR385W
549.249	-0.682563	0.226525	3.01319	0.00258517	0.00434849	YDR078C
1733.09	-0.681981	0.120576	5.65605	1.55e-08	4.42e-08	YFL002C
718.973	-0.681968	0.27598	2.47108	0.0134707	0.0204909	YNL058C
982.107	-0.681756	0.271934	2.50706	0.0121739	0.0186682	YLR009W
369.281	-0.681698	0.141381	4.8217	1.42e-06	3.42e-06	YGL061C
2600.13	-0.681595	0.116501	5.85056	4.9e-09	1.47e-08	YKR080W
1816.2	-0.68083	0.0847289	8.03539	9.33e-16	4.42e-15	YNL027W
981.207	-0.680547	0.149214	4.56089	5.09e-06	1.16e-05	YDR425W
371.855	-0.679777	0.19649	3.4596	0.000540975	0.000995664	YOL094C
1115.93	-0.677229	0.149145	4.54074	5.61e-06	1.27e-05	YLR423C
5735.38	-0.677186	0.19687	3.43976	0.000582227	0.00106676	YIL051C
2912.86	-0.676925	0.0973153	6.95599	3.5e-12	1.34e-11	YDR458C
268.58	-0.676754	0.203269	3.32935	0.000870483	0.00156149	YOR108W
2582.63	-0.676707	0.204513	3.30887	0.000936738	0.00167573	YML092C
1014.87	-0.675584	0.0977394	6.9121	4.78e-12	1.8e-11	YHR166C
1202.42	-0.674629	0.149815	4.50308	6.7e-06	1.5e-05	YAL041W
2177.85	-0.673884	0.145631	4.62733	3.7e-06	8.54e-06	YOR346W
345.227	-0.673358	0.169325	3.97671	6.99e-05	0.000141443	YML054C-A
2253.48	-0.673043	0.248888	2.7042	0.00684691	0.0108975	YKL100C
33431.9	-0.671728	0.142759	4.70534	2.53e-06	5.94e-06	YKL217W
714.321	-0.671541	0.119477	5.62069	1.9e-08	5.39e-08	YGR010W
1761.97	-0.671146	0.0866349	7.74683	9.42e-15	4.19e-14	YML062C
1221.08	-0.670865	0.118731	5.6503	1.6e-08	4.56e-08	YGL151W
842.44	-0.670569	0.11027	6.08117	1.19e-09	3.75e-09	YBL068W
1470.89	-0.670551	0.268964	2.49308	0.0126639	0.0193602	YAR027W
1099.42	-0.669491	0.17764	3.76882	0.000164022	0.00032162	YOL142W
1554.34	-0.668549	0.101597	6.58043	4.69e-11	1.64e-10	YNL032W
1470.33	-0.668372	0.0949278	7.04084	1.91e-12	7.4e-12	YHR107C
1859.29	-0.668109	0.113914	5.86506	4.49e-09	1.35e-08	YPR025C
709.719	-0.667565	0.136625	4.88611	1.03e-06	2.51e-06	YJR129C
1293.02	-0.667423	0.131459	5.07702	3.83e-07	9.73e-07	YNR021W
671.888	-0.667398	0.115418	5.78242	7.36e-09	2.17e-08	YLR128W
854.529	-0.667019	0.0969491	6.8801	5.98e-12	2.24e-11	YOL088C
1807.72	-0.666677	0.0899703	7.40997	1.26e-13	5.26e-13	YNL008C
2096.48	-0.666562	0.0919455	7.24953	4.18e-13	1.69e-12	YAL021C
137.747	-0.666489	0.173992	3.83058	0.000127839	0.000253035	YGR059W
1427.29	-0.665091	0.100389	6.62511	3.47e-11	1.22e-10	YER051W
179.205	-0.665022	0.184476	3.60494	0.000312231	0.000591385	YOL101C
10522.5	-0.662567	0.11234	5.89788	3.68e-09	1.12e-08	YNL200C
3942.62	-0.66121	0.1315	5.02823	4.95e-07	1.24e-06	YLR438W
6388.07	-0.660164	0.120166	5.49378	3.93e-08	1.08e-07	YLR312C
445.985	-0.659467	0.119581	5.51481	3.49e-08	9.69e-08	YJL145W
20108.4	-0.65797	0.0697188	9.43748	3.82e-21	2.39e-20	YIL125W
4248.94	-0.657717	0.102465	6.41895	1.37e-10	4.66e-10	YEL037C
845.161	-0.657559	0.113203	5.80869	6.3e-09	1.87e-08	YBR014C
2820.16	-0.656724	0.120519	5.44913	5.06e-08	1.38e-07	YCR093W
1652.58	-0.65575	0.104061	6.30159	2.95e-10	9.71e-10	YGR111W
1911.49	-0.655422	0.120592	5.43504	5.48e-08	1.49e-07	YJR064W
1313.37	-0.655058	0.0978165	6.6968	2.13e-11	7.64e-11	YPR198W
1687.56	-0.654193	0.117591	5.56331	2.65e-08	7.42e-08	YOR148C
2796.63	-0.653506	0.11047	5.91566	3.31e-09	1.01e-08	YMR085W
1778.7	-0.652703	0.160463	4.06763	4.75e-05	9.79e-05	YAL037C-B
636.618	-0.652673	0.198348	3.29054	0.00099994	0.00178048	YOR190W
4024.74	-0.652208	0.144028	4.52835	5.94e-06	1.34e-05	YBR273C
41271	-0.650566	0.207065	3.14185	0.00167883	0.00289426	YKR046C
3186.22	-0.650403	0.223886	2.90506	0.00367188	0.0060467	YBL101C
2394.73	-0.649405	0.075134	8.64329	5.46e-18	2.94e-17	YPL280W
1937.67	-0.649384	0.148141	4.38356	1.17e-05	2.54e-05	YMR202W
1047.16	-0.648192	0.101233	6.40295	1.52e-10	5.15e-10	YBL104C
363.743	-0.648008	0.2529	2.56231	0.0103978	0.0161192	YLL004W
118.62	-0.647821	0.23056	2.80977	0.00495762	0.00802792	YEL059W
706.358	-0.647605	0.10612	6.10259	1.04e-09	3.29e-09	YKL108W
4814.86	-0.647219	0.0913756	7.08307	1.41e-12	5.52e-12	YAL008W
1191.31	-0.647199	0.0989132	6.5431	6.03e-11	2.09e-10	YKR023W
775.512	-0.646781	0.142421	4.54134	5.59e-06	1.26e-05	YGR221C
945.741	-0.646694	0.187746	3.44452	0.000572074	0.00104993	YLR119W
2862.22	-0.645796	0.0761522	8.48033	2.25e-17	1.17e-16	YOR391C
2786.72	-0.645374	0.0873206	7.39086	1.46e-13	6.06e-13	YFL033C
2386.19	-0.644742	0.101038	6.3812	1.76e-10	5.91e-10	YBL076C
2642.07	-0.642987	0.222413	2.89096	0.00384073	0.00630402	YPL217C
5283.5	-0.642382	0.221449	2.90081	0.00372199	0.00612303	YLR299W
1463.85	-0.641899	0.100204	6.40592	1.49e-10	5.06e-10	YML105C
748.317	-0.641751	0.135547	4.73452	2.2e-06	5.18e-06	YKL033W
1522.65	-0.641538	0.25769	2.48957	0.0127897	0.0195349	YKR025W
1053.87	-0.641173	0.0871486	7.35723	1.88e-13	7.76e-13	YHR187W
920.675	-0.639981	0.0935112	6.8439	7.71e-12	2.87e-11	YDL030W
3707.22	-0.638858	0.186157	3.43183	0.000599529	0.00109651	YJL001W
2335.28	-0.638256	0.22094	2.88882	0.00386692	0.00634541	YAL063C
1728.8	-0.638005	0.111502	5.7219	1.05e-08	3.06e-08	YNL012W
2108.33	-0.637696	0.156099	4.08521	4.4e-05	9.1e-05	YDL058W
13938.8	-0.637223	0.164916	3.86392	0.000111581	0.000221934	YHR001W-A
642.266	-0.636389	0.106599	5.96993	2.37e-09	7.3e-09	YEL029C
3988.99	-0.636341	0.151268	4.20672	2.59e-05	5.46e-05	YCR077C
516.872	-0.636311	0.11038	5.76473	8.18e-09	2.4e-08	YHR013C
1281.1	-0.635651	0.158427	4.01226	6.01e-05	0.000122808	YPL082C
2605.89	-0.635488	0.169085	3.7584	0.000171005	0.000334305	YDL224C
791.802	-0.63547	0.163544	3.88563	0.000102064	0.000204003	YMR306W
6380.84	-0.635423	0.154936	4.10119	4.11e-05	8.51e-05	YNL180C
1018.35	-0.63476	0.201105	3.15636	0.00159751	0.00276431	YNR061C
507.259	-0.634203	0.234057	2.70961	0.00673618	0.0107316	YER039C
2087.87	-0.633766	0.240052	2.64011	0.00828782	0.0130314	YMR183C
187.125	-0.633566	0.266411	2.37815	0.0173996	0.0259419	YOR351C
2278.7	-0.633487	0.0923676	6.85833	6.97e-12	2.6e-11	YBR235W
666.837	-0.632011	0.203914	3.0994	0.00193916	0.00331845	YGL169W
1290.36	-0.630568	0.193655	3.25614	0.0011294	0.00199352	YOR016C
845.127	-0.630043	0.290968	2.16533	0.0303622	0.0435908	YPR137W
1271.65	-0.628363	0.110309	5.6964	1.22e-08	3.52e-08	YCR073C
5288.69	-0.627608	0.224231	2.79893	0.00512723	0.00828196	YJL167W
863.313	-0.627017	0.133455	4.69833	2.62e-06	6.13e-06	YLR105C
220.686	-0.626816	0.140455	4.46274	8.09e-06	1.8e-05	YDL119C
532.197	-0.626414	0.129124	4.85127	1.23e-06	2.97e-06	YGR247W
1470.84	-0.625828	0.151892	4.12022	3.79e-05	7.86e-05	YLR127C
3307.94	-0.625747	0.189757	3.29763	0.00097506	0.00173998	YBR218C
355.309	-0.624923	0.153291	4.07672	4.57e-05	9.43e-05	YER093C-A
5531.6	-0.624909	0.105006	5.95117	2.66e-09	8.15e-09	YBR109C
1723.34	-0.62422	0.115388	5.40976	6.31e-08	1.71e-07	YMR038C
251.451	-0.623167	0.138246	4.50767	6.55e-06	1.47e-05	YDR410C
10078.8	-0.622934	0.0995013	6.26056	3.84e-10	1.26e-09	YMR311C
1975.05	-0.621795	0.113857	5.46121	4.73e-08	1.29e-07	YPR018W
857.032	-0.620667	0.114557	5.41795	6.03e-08	1.63e-07	YMR292W
4958.06	-0.620311	0.111171	5.57977	2.41e-08	6.78e-08	YIL146C
1266.48	-0.619611	0.130218	4.75828	1.95e-06	4.63e-06	YLR373C
708.201	-0.619265	0.123997	4.99419	5.91e-07	1.47e-06	YDL109C
2243.08	-0.61906	0.141097	4.38747	1.15e-05	2.5e-05	YJR072C
311.042	-0.618754	0.200135	3.09168	0.00199024	0.00339782	YDL146W
2036.94	-0.618112	0.12361	5.00049	5.72e-07	1.42e-06	YBR255W
2122.08	-0.617534	0.0965627	6.39516	1.6e-10	5.41e-10	YOL145C
785.119	-0.616513	0.130008	4.74211	2.12e-06	4.99e-06	YJL051W
8467.35	-0.616416	0.131669	4.68155	2.85e-06	6.64e-06	YMR181C
625.451	-0.614272	0.0997696	6.1569	7.42e-10	2.37e-09	YKR010C
1616.73	-0.614117	0.160353	3.82978	0.00012826	0.00025379	YPR187W
3440.7	-0.613778	0.227014	2.7037	0.00685717	0.0109111	YLR175W
403.782	-0.61364	0.168383	3.64431	0.000268112	0.000511094	YCL024W
3072.74	-0.612933	0.212226	2.88811	0.00387566	0.00635656	YNL307C
1715.06	-0.612664	0.0979373	6.25568	3.96e-10	1.3e-09	YMR076C
606.461	-0.612103	0.20724	2.95359	0.00314097	0.00522643	YDR317W
457.639	-0.611698	0.210599	2.90456	0.00367773	0.0060548	YCR044C
2339.76	-0.611504	0.107293	5.69938	1.2e-08	3.47e-08	YMR095C
8230.39	-0.611099	0.141075	4.33172	1.48e-05	3.2e-05	YBR269C
6595.58	-0.610799	0.0997214	6.12505	9.07e-10	2.87e-09	YPL131W
464.713	-0.609228	0.152701	3.98969	6.62e-05	0.000134428	YNL275W
300.776	-0.609222	0.137663	4.42546	9.62e-06	2.12e-05	YJL193W
1316.41	-0.609083	0.102886	5.91995	3.22e-09	9.8e-09	YOL034W
1353.79	-0.608494	0.166306	3.65887	0.000253325	0.000485037	YHR072W-A
949.83	-0.60767	0.126846	4.79061	1.66e-06	3.97e-06	YMR033W
2451.29	-0.607558	0.146049	4.15995	3.18e-05	6.67e-05	YIL129C
2124.52	-0.607242	0.0730887	8.30829	9.71e-17	4.86e-16	YDR166C
2834.04	-0.606636	0.0897895	6.7562	1.42e-11	5.14e-11	YMR207C
3562.22	-0.605776	0.0742763	8.1557	3.47e-16	1.68e-15	YGR141W
7198.37	-0.605504	0.255607	2.36889	0.0178417	0.0265342	YKL164C
1773.91	-0.605456	0.154562	3.91724	8.96e-05	0.0001798	YML049C
1321.17	-0.60521	0.132935	4.55269	5.3e-06	1.2e-05	YGL106W
2595.61	-0.605167	0.0955181	6.33563	2.36e-10	7.88e-10	YMR124W
1573.73	-0.60515	0.0897318	6.74399	1.54e-11	5.57e-11	YJL197W
299.265	-0.605039	0.172301	3.51153	0.000445537	0.000828918	YGL089C
3191.15	-0.6044	0.0891343	6.78078	1.2e-11	4.37e-11	YOL006C
1498.13	-0.604248	0.201506	2.99865	0.00271176	0.00455083	YMR092C
2036.72	-0.603965	0.145323	4.15603	3.24e-05	6.78e-05	YBR215W
3137.39	-0.603714	0.100744	5.99253	2.07e-09	6.39e-09	YIL036W
3388.38	-0.603577	0.15812	3.8172	0.000134974	0.00026659	YKR089C
915.831	-0.603314	0.170532	3.53782	0.000403437	0.000754474	YGL080W
1886.34	-0.602644	0.0887441	6.79081	1.12e-11	4.08e-11	YNL286W
1347.48	-0.601941	0.233339	2.57969	0.00988892	0.015367	YPR112C
410.878	-0.60145	0.210449	2.85793	0.0042641	0.00695857	YKR103W
3558.84	-0.60044	0.143644	4.18005	2.91e-05	6.12e-05	YPR108W
582.704	-0.600257	0.163759	3.66549	0.000246864	0.000473362	YOR038C
480.676	-0.599431	0.129563	4.62656	3.72e-06	8.57e-06	YPL263C
886.433	-0.598623	0.112522	5.32006	1.04e-07	2.76e-07	YBR291C
15796.5	-0.598101	0.16051	3.72625	0.000194346	0.000377666	YPL186C
2464.19	-0.597752	0.203115	2.94292	0.00325135	0.0053979	YCR097W
1060.34	-0.597478	0.264102	2.2623	0.0236787	0.0345905	YPR144C
699.263	-0.597238	0.189004	3.15993	0.0015781	0.0027329	YKL138C-A
1997.39	-0.597098	0.269349	2.21682	0.0266353	0.0386322	YKR057W
691.311	-0.59675	0.104797	5.69431	1.24e-08	3.56e-08	YGL247W
883.499	-0.596661	0.0906557	6.58162	4.65e-11	1.63e-10	YCR092C
1804.9	-0.596225	0.137349	4.34093	1.42e-05	3.08e-05	YMR004W
971.569	-0.596172	0.0895863	6.65472	2.84e-11	1.01e-10	YPR055W
12010.3	-0.596151	0.175823	3.39062	0.000697338	0.00126485	YAL035W
1966.62	-0.595415	0.252206	2.36083	0.0182342	0.0270747	YIR034C
1709.37	-0.594985	0.0973519	6.11169	9.86e-10	3.11e-09	YOR291W
1504.76	-0.594351	0.116889	5.08473	3.68e-07	9.36e-07	YPL019C
1069.77	-0.59391	0.111942	5.30552	1.12e-07	2.98e-07	YNL225C
2524.23	-0.593703	0.133271	4.45486	8.39e-06	1.86e-05	YDL212W
133.478	-0.593445	0.194852	3.04562	0.00232203	0.00393292	YBL074C
721.294	-0.592187	0.153804	3.85026	0.000117991	0.00023404	YHR011W
155.761	-0.591769	0.25144	2.35352	0.0185967	0.0275688	YER011W
1008.07	-0.591032	0.133537	4.42597	9.6e-06	2.11e-05	YOR193W
2937.15	-0.590221	0.190648	3.09587	0.00196236	0.00335461	YJL115W
389.578	-0.589967	0.237293	2.48624	0.0129101	0.0197037	YOR339C
2285.18	-0.58932	0.187403	3.14466	0.00166278	0.00286888	YBR255C-A
4810.43	-0.589042	0.245483	2.39952	0.0164166	0.0245946	YIR016W
8046.16	-0.588466	0.170983	3.44166	0.000578164	0.00105991	YDL125C
3316.44	-0.588079	0.127915	4.59743	4.28e-06	9.8e-06	YPL207W
2567.16	-0.587043	0.135824	4.32207	1.55e-05	3.33e-05	YML035C
640.672	-0.58677	0.210332	2.78973	0.00527524	0.00851048	YIR007W
1050.34	-0.586715	0.17092	3.43268	0.000597647	0.00109347	YAL026C
163.923	-0.586697	0.154044	3.80863	0.000139736	0.000275326	YPL267W
3332.11	-0.586667	0.136758	4.28982	1.79e-05	3.83e-05	YGR116W
1317.26	-0.58662	0.106859	5.48969	4.03e-08	1.11e-07	YLR418C
1292.46	-0.586533	0.113387	5.17286	2.31e-07	5.96e-07	YOL116W
115.358	-0.585953	0.258574	2.26609	0.0234456	0.0342885	YMR086C-A
3830.58	-0.584416	0.0691831	8.44737	2.98e-17	1.54e-16	YJL068C
2856.61	-0.584099	0.131261	4.4499	8.59e-06	1.9e-05	YOR372C
377.621	-0.583621	0.134966	4.32422	1.53e-05	3.3e-05	YPR068C
5376.72	-0.583415	0.101337	5.75717	8.55e-09	2.51e-08	YER166W
7690.01	-0.583156	0.224157	2.60155	0.00928042	0.0144802	YDR464W
398.278	-0.582545	0.144277	4.03769	5.4e-05	0.000110613	YIL139C
1471.99	-0.582439	0.145252	4.00985	6.08e-05	0.000123952	YPL096W
7020.03	-0.582132	0.154791	3.76076	0.000169401	0.000331666	YLR395C
1163.01	-0.582084	0.0937228	6.2107	5.28e-10	1.71e-09	YPL120W
605.878	-0.581819	0.152052	3.82644	0.000130011	0.000257099	YGR091W
416.993	-0.581659	0.16319	3.56432	0.000364806	0.000685777	YNL332W
6117.8	-0.581263	0.164775	3.52761	0.000419329	0.000782394	YGR155W
1222.28	-0.580859	0.0869911	6.67723	2.44e-11	8.7e-11	YKR101W
146.077	-0.579032	0.233889	2.47567	0.0132985	0.0202543	YLL033W
903.605	-0.578957	0.118788	4.87385	1.09e-06	2.66e-06	YLR144C
1666.25	-0.578897	0.146983	3.93853	8.2e-05	0.000165183	YOR090C
1149.44	-0.578611	0.17837	3.24389	0.00117911	0.00207845	YAL036C
7366.73	-0.578341	0.144776	3.99472	6.48e-05	0.000131808	YHR027C
3780.24	-0.578015	0.0881455	6.55751	5.47e-11	1.91e-10	YOR034C
717.55	-0.577836	0.112098	5.15472	2.54e-07	6.55e-07	YBL060W
1264.66	-0.577283	0.179686	3.21274	0.00131475	0.00229949	YHL009C
1976.14	-0.575874	0.123366	4.66802	3.04e-06	7.07e-06	YER082C
3530.94	-0.575191	0.161447	3.56273	0.000367023	0.000689441	YGR102C
6595.78	-0.574413	0.163353	3.51638	0.000437476	0.000814851	YDR232W
1713.72	-0.574303	0.108889	5.2742	1.33e-07	3.51e-07	YOR223W
1063.91	-0.574148	0.168287	3.41172	0.000645534	0.00117646	YOL002C
956.779	-0.573903	0.174202	3.29447	0.000986064	0.0017572	YKL140W
1087.86	-0.573858	0.114666	5.0046	5.6e-07	1.4e-06	YDR418W
3107.82	-0.573631	0.11219	5.11302	3.17e-07	8.11e-07	YOR329C
1128.56	-0.573369	0.102771	5.57912	2.42e-08	6.8e-08	YJL024C
5498.17	-0.573318	0.0884189	6.48411	8.93e-11	3.06e-10	YMR219W
2248.87	-0.572586	0.0955146	5.99475	2.04e-09	6.31e-09	YGL195W
314.369	-0.572186	0.189354	3.02178	0.00251292	0.00423461	YGL194C-A
6368.99	-0.571935	0.0851391	6.71765	1.85e-11	6.64e-11	YLR167W
8457.46	-0.571172	0.130183	4.38746	1.15e-05	2.5e-05	YDR224C
414.983	-0.57117	0.159933	3.57131	0.000355202	0.000668494	YJR153W
183.396	-0.570954	0.227564	2.50898	0.0121082	0.0185805	YHR210C
2362.92	-0.569519	0.187575	3.03622	0.00239565	0.00404643	YCL032W
500.493	-0.569283	0.131505	4.32897	1.5e-05	3.24e-05	YIL061C
1404.69	-0.56894	0.144334	3.94182	8.09e-05	0.000163031	YGL209W
2145.76	-0.568634	0.0951581	5.97568	2.29e-09	7.06e-09	YLL021W
1453.27	-0.568042	0.12299	4.61862	3.86e-06	8.88e-06	YDR307W
1074.73	-0.567792	0.163963	3.46293	0.00053432	0.000985087	YDR312W
140.309	-0.567133	0.166947	3.39708	0.000681095	0.00123676	YKL162C-A
600.156	-0.567069	0.229488	2.47102	0.0134727	0.0204909	YBL063W
1722.07	-0.564665	0.103896	5.43489	5.48e-08	1.49e-07	YDL138W
8188.05	-0.564107	0.135122	4.17479	2.98e-05	6.26e-05	YDR178W
693.21	-0.564053	0.209315	2.69475	0.00704414	0.0111843	YCR048W
1825.7	-0.563629	0.163356	3.45031	0.000559944	0.00102854	YPL016W
1713.3	-0.563361	0.12756	4.41643	1e-05	2.2e-05	YGR085C
1731.88	-0.563243	0.0963656	5.84486	5.07e-09	1.52e-08	YOL073C
2877.23	-0.562698	0.116453	4.83197	1.35e-06	3.26e-06	YHR165C
561.825	-0.561462	0.190646	2.94504	0.00322909	0.00536505	YFR023W
1003.77	-0.561281	0.114684	4.89415	9.87e-07	2.41e-06	YHR118C
799.943	-0.561052	0.115415	4.86116	1.17e-06	2.83e-06	YGR212W
1036.44	-0.560502	0.151434	3.7013	0.000214497	0.000414966	YNL092W
3708.73	-0.560079	0.0721186	7.76608	8.1e-15	3.61e-14	YLR340W
667.455	-0.559085	0.120124	4.65425	3.25e-06	7.54e-06	YFR028C
599.244	-0.558535	0.141195	3.95578	7.63e-05	0.000154037	YKL205W
316.657	-0.558395	0.247217	2.25872	0.0239009	0.0348917	YGR006W
2767.91	-0.558042	0.109665	5.0886	3.61e-07	9.18e-07	YCR036W
1764.53	-0.557516	0.12102	4.60682	4.09e-06	9.38e-06	YAL043C
783.158	-0.557293	0.192421	2.89622	0.00377689	0.0062055	YOR166C
731.725	-0.556235	0.138084	4.02824	5.62e-05	0.000114936	YDL111C
386.486	-0.55595	0.168317	3.303	0.000956573	0.0017098	YDL018C
16356.4	-0.555897	0.0917821	6.0567	1.39e-09	4.35e-09	YKL148C
456.997	-0.555883	0.195368	2.84532	0.0044367	0.00722212	YNR046W
922.642	-0.55523	0.110605	5.01992	5.17e-07	1.3e-06	YOR093C
588.484	-0.555048	0.191534	2.89791	0.00375663	0.00617533	YAL010C
396.966	-0.554737	0.165827	3.34528	0.000821983	0.00147694	YER070W
2156.72	-0.554573	0.183843	3.01656	0.00255657	0.00430482	YMR217W
327.376	-0.554509	0.217054	2.5547	0.0106279	0.0164447	YJR124C
1569.37	-0.553931	0.108437	5.10831	3.25e-07	8.31e-07	YOR140W
2355.23	-0.553739	0.138017	4.0121	6.02e-05	0.000122852	YDR105C
11951.1	-0.553356	0.0809476	6.83598	8.14e-12	3.02e-11	YMR110C
721.015	-0.55286	0.127859	4.32397	1.53e-05	3.31e-05	YPL278C
3823.56	-0.552677	0.208143	2.65527	0.00792445	0.0124994	YGR072W
845.504	-0.552596	0.227726	2.42659	0.0152416	0.0229347	YBR271W
438.707	-0.551478	0.210626	2.61828	0.00883737	0.0138354	YBR020W
1967.69	-0.551328	0.209513	2.63147	0.00850169	0.0133387	YIL009W
1151.68	-0.550601	0.114543	4.80694	1.53e-06	3.67e-06	YDR512C
1963.21	-0.549359	0.115054	4.77479	1.8e-06	4.28e-06	YHR072W
1966.05	-0.54909	0.167057	3.28684	0.00101319	0.00180208	YDL054C
159.059	-0.548305	0.188466	2.90931	0.00362227	0.00597258	YML094W
653.301	-0.547875	0.17229	3.17995	0.00147299	0.00256041	YDR126W
2719.18	-0.547601	0.0856589	6.39281	1.63e-10	5.49e-10	YDR176W
1126.4	-0.547009	0.088829	6.158	7.37e-10	2.35e-09	YMR224C
624.907	-0.54681	0.167045	3.27343	0.0010625	0.00188259	YKL220C
805.705	-0.546507	0.13703	3.98823	6.66e-05	0.000135216	YDR416W
411.073	-0.546463	0.154717	3.53201	0.000412419	0.000770606	YAL037C-A
1362.87	-0.546389	0.110464	4.9463	7.56e-07	1.86e-06	YMR253C
346.743	-0.546142	0.201187	2.7146	0.00663557	0.0105844	YFL017W-A
497.533	-0.545256	0.119561	4.5605	5.1e-06	1.16e-05	YOR302W
1141.88	-0.543516	0.20526	2.64794	0.0080984	0.0127465	YKL162C
2848.38	-0.54345	0.102235	5.31567	1.06e-07	2.82e-07	YDR051C
3132.6	-0.542339	0.0760661	7.12984	1e-12	3.97e-12	YDR346C
3714.19	-0.54148	0.0871707	6.21172	5.24e-10	1.7e-09	YOR245C
3204.1	-0.540247	0.207223	2.60709	0.00913163	0.0142686	YIL137C
6748.55	-0.5401	0.10016	5.39239	6.95e-08	1.87e-07	YLR345W
5292.27	-0.540025	0.143653	3.75924	0.000170434	0.000333388	YPL028W
1238.14	-0.539825	0.17758	3.03989	0.00236662	0.00400259	YLR043C
552.966	-0.539742	0.170825	3.15962	0.00157977	0.00273508	YBR042C
683.742	-0.53879	0.143205	3.76238	0.000168303	0.000329617	YMR268C
1959.46	-0.538453	0.126871	4.24411	2.19e-05	4.67e-05	YEL007W
29686.7	-0.53836	0.198534	2.71168	0.00669435	0.0106703	YNL052W
1312	-0.537627	0.1203	4.46903	7.86e-06	1.75e-05	YOR254C
1617.67	-0.537082	0.153417	3.50081	0.000463853	0.000861517	YLR344W
3010.27	-0.536751	0.120559	4.4522	8.5e-06	1.88e-05	YLR180W
1906.47	-0.535611	0.107994	4.95962	7.06e-07	1.74e-06	YOL013C
2185.3	-0.53491	0.10137	5.27683	1.31e-07	3.46e-07	YGL095C
1059.99	-0.534223	0.228009	2.34299	0.0191298	0.0283269	YMR194W
2885.25	-0.533793	0.127381	4.19053	2.78e-05	5.85e-05	YEL046C
3230.02	-0.533721	0.223769	2.38515	0.0170723	0.0255125	YDR206W
109.318	-0.533333	0.243431	2.1909	0.028459	0.0410942	YNL103W-A
1321.54	-0.532813	0.245519	2.17015	0.0299955	0.0431215	YCL056C
2759.04	-0.532135	0.121907	4.36508	1.27e-05	2.76e-05	YOR138C
2871.93	-0.530815	0.100252	5.29482	1.19e-07	3.15e-07	YOR207C
10252.2	-0.530401	0.160981	3.29481	0.000984881	0.00175558	YBR212W
713.692	-0.52876	0.133628	3.95696	7.59e-05	0.000153376	YNL106C
6943	-0.52855	0.103506	5.10644	3.28e-07	8.38e-07	YPR023C
130.477	-0.527776	0.217175	2.43019	0.0150908	0.0227235	YLL066C
5821.52	-0.52653	0.0898452	5.86041	4.62e-09	1.39e-08	YLL040C
3057.94	-0.526482	0.0954487	5.51586	3.47e-08	9.64e-08	YDR368W
6763.14	-0.526474	0.078862	6.67589	2.46e-11	8.77e-11	YPL117C
2235.33	-0.525799	0.0920885	5.70972	1.13e-08	3.27e-08	YLR117C
4758.26	-0.525395	0.100071	5.25022	1.52e-07	3.98e-07	YKL198C
7250.49	-0.524829	0.0814947	6.44003	1.19e-10	4.07e-10	YCR069W
2169.16	-0.524285	0.142409	3.68155	0.000231824	0.000446232	YGL096W
139.759	-0.52369	0.188656	2.7759	0.00550497	0.00885695	YNL034W
2850.7	-0.523581	0.10918	4.79559	1.62e-06	3.88e-06	YGR196C
115.369	-0.523525	0.223816	2.33909	0.019331	0.0285988	YER175W-A
1018.76	-0.522774	0.103136	5.06878	4e-07	1.01e-06	YJR031C
4836.16	-0.522699	0.172791	3.02504	0.00248603	0.00419039	YER136W
3238.98	-0.522637	0.189032	2.76481	0.00569567	0.00915246	YMR260C
3353.38	-0.522204	0.0796392	6.55712	5.49e-11	1.91e-10	YKL028W
3687.68	-0.522142	0.0980596	5.32475	1.01e-07	2.69e-07	YER167W
376.118	-0.521524	0.246494	2.11577	0.0343643	0.0489372	YNR068C
546.68	-0.521447	0.1021	5.10721	3.27e-07	8.35e-07	YGL198W
1516.02	-0.520177	0.10216	5.09178	3.55e-07	9.04e-07	YLR291C
1318.64	-0.519994	0.100999	5.1485	2.63e-07	6.75e-07	YOL021C
2112.09	-0.519914	0.0820751	6.33462	2.38e-10	7.92e-10	YMR160W
1341.05	-0.519888	0.130439	3.98568	6.73e-05	0.000136547	YPL193W
3080.18	-0.519669	0.104332	4.98093	6.33e-07	1.57e-06	YML116W
2134.08	-0.519586	0.169493	3.06554	0.00217281	0.00368918	YCL031C
782.012	-0.519481	0.144418	3.59707	0.000321824	0.000609024	YIR005W
1182.64	-0.519456	0.147851	3.51338	0.000442442	0.000823395	YJL190C
2805.38	-0.519052	0.10301	5.03888	4.68e-07	1.18e-06	YDR436W
1688.3	-0.518437	0.0870762	5.95383	2.62e-09	8.03e-09	YDR052C
488.302	-0.518424	0.205213	2.52627	0.011528	0.0177572	YDR007W
540.304	-0.518302	0.157918	3.28209	0.00103041	0.00183071	YBR167C
326.232	-0.518256	0.150532	3.44283	0.000575656	0.00105621	YFL041W-A
14622.2	-0.518037	0.2284	2.26812	0.023322	0.0341307	YDL022W
891.394	-0.51789	0.133	3.89392	9.86e-05	0.00019758	YPL104W
3330.24	-0.51698	0.0914359	5.65401	1.57e-08	4.47e-08	YNL121C
607.516	-0.516606	0.10957	4.71486	2.42e-06	5.68e-06	YKL084W
611.519	-0.515391	0.15272	3.37475	0.000738818	0.00133562	YNL038W
1108.4	-0.514976	0.0976684	5.27269	1.34e-07	3.54e-07	YGR101W
574.855	-0.514868	0.127051	4.05246	5.07e-05	0.000104182	YDR315C
874.326	-0.514755	0.157128	3.27603	0.00105277	0.00186739	YBL026W
9007.46	-0.514651	0.0730694	7.04331	1.88e-12	7.28e-12	YLL018C
3289.22	-0.514311	0.102167	5.03404	4.8e-07	1.21e-06	YNL088W
812.595	-0.513613	0.130882	3.92423	8.7e-05	0.00017482	YDR325W
2214.88	-0.513494	0.090605	5.66739	1.45e-08	4.15e-08	YJL207C
1764.12	-0.513119	0.151206	3.39351	0.000690026	0.00125228	YLR018C
725.344	-0.510865	0.126866	4.02681	5.65e-05	0.000115599	YEL003W
833.465	-0.509356	0.0904942	5.6286	1.82e-08	5.16e-08	YNL301C
2239.58	-0.509337	0.142776	3.56739	0.000360552	0.000677975	YPL242C
1690.95	-0.509081	0.0835397	6.09389	1.1e-09	3.47e-09	YGR271W
2149.93	-0.507272	0.11244	4.5115	6.44e-06	1.45e-05	YHR026W
584.403	-0.507168	0.141392	3.58697	0.000334537	0.000631342	YGL060W
6486.49	-0.506907	0.207108	2.44755	0.0143833	0.0217537	YLR223C
1235.11	-0.506596	0.151808	3.33709	0.000846611	0.00152035	YKR051W
1645.48	-0.506085	0.0983528	5.14561	2.67e-07	6.86e-07	YMR277W
1793.95	-0.505289	0.122542	4.12338	3.73e-05	7.76e-05	YPR091C
853.896	-0.503492	0.206637	2.4366	0.0148261	0.0223507	YKR003W
4207	-0.502807	0.127907	3.93104	8.46e-05	0.000170206	YOR151C
1058.25	-0.502396	0.157445	3.19093	0.00141817	0.00246843	YGR014W
6492.86	-0.502362	0.132611	3.78824	0.000151719	0.000298033	YKL056C
1223.2	-0.50194	0.0966387	5.19398	2.06e-07	5.34e-07	YOR352W
1890.06	-0.501679	0.103358	4.85378	1.21e-06	2.93e-06	YLR427W
1089.96	-0.50145	0.142075	3.52946	0.000416403	0.00077738	YNL263C
1541.07	-0.501411	0.103734	4.83363	1.34e-06	3.23e-06	YLL031C
1876.79	-0.500558	0.117992	4.24229	2.21e-05	4.7e-05	YMR019W
1911.52	-0.500316	0.227484	2.19934	0.0278537	0.0402736	YMR230W
8164.28	-0.500269	0.104687	4.77869	1.76e-06	4.2e-06	YNL194C
5779.52	-0.500042	0.118585	4.21675	2.48e-05	5.24e-05	YDR298C
1538.87	-0.499481	0.20497	2.43685	0.0148158	0.0223404	YOR145C
1018.98	-0.498671	0.139771	3.56777	0.000360037	0.000677203	YLL032C
1958.2	-0.498308	0.141091	3.53183	0.00041269	0.000770891	YER129W
1167.71	-0.496788	0.142114	3.49571	0.00047281	0.000877651	YJL019W
2521.93	-0.496464	0.133857	3.70891	0.000208154	0.000403654	YFR019W
1750.99	-0.494365	0.123976	3.98758	6.67e-05	0.000135498	YLR298C
3526.73	-0.494146	0.103678	4.76614	1.88e-06	4.46e-06	YBR290W
1641.62	-0.493915	0.148571	3.32444	0.000885974	0.00158797	YHR086W
1919.91	-0.493852	0.122372	4.03565	5.45e-05	0.000111505	YML029W
3915.04	-0.493006	0.189141	2.60655	0.00914591	0.0142875	YKL054C
1133.99	-0.492747	0.106865	4.61091	4.01e-06	9.2e-06	YDR093W
553.928	-0.492311	0.14762	3.33498	0.000853047	0.00153106	YDR118W
1206.11	-0.490853	0.12376	3.96617	7.3e-05	0.00014771	YGR207C
1495.67	-0.490378	0.10896	4.50055	6.78e-06	1.52e-05	YGL013C
4007.43	-0.490265	0.197496	2.4824	0.01305	0.0198945	YLR310C
269.931	-0.490127	0.159323	3.07632	0.00209573	0.00356575	YDR451C
637.558	-0.489973	0.167922	2.91787	0.00352436	0.00582441	YNR060W
261.315	-0.489528	0.208516	2.34767	0.0188911	0.0279799	YEL035C
1313.51	-0.489204	0.125516	3.89754	9.72e-05	0.000194829	YEL005C
3314.46	-0.489165	0.103567	4.72317	2.32e-06	5.46e-06	YER164W
766.514	-0.488699	0.10088	4.84436	1.27e-06	3.07e-06	YCL016C
1268.69	-0.488366	0.151615	3.2211	0.001277	0.00223827	YIL156W-B
560.379	-0.488044	0.166347	2.93389	0.00334741	0.0055503	YJR099W
2320.61	-0.486788	0.0826895	5.88694	3.93e-09	1.19e-08	YDR289C
1753.36	-0.486492	0.106898	4.551	5.34e-06	1.21e-05	YLR172C
710.623	-0.486449	0.103223	4.7126	2.45e-06	5.74e-06	YDL073W
415.051	-0.486283	0.137632	3.53321	0.000410543	0.000767321	YML011C
1044.53	-0.485464	0.136402	3.55906	0.000372182	0.000698633	YPL168W
1267.83	-0.48544	0.109132	4.4482	8.66e-06	1.92e-05	YBR165W
6317.09	-0.485303	0.188051	2.58069	0.00986017	0.0153329	YDR233C
1116.64	-0.484701	0.104428	4.64148	3.46e-06	7.99e-06	YAL032C
561.476	-0.483176	0.192661	2.50791	0.0121448	0.0186279	YNL062C
118.853	-0.48276	0.204874	2.35637	0.0184545	0.0273705	YNL018C
1204.37	-0.482162	0.209894	2.29717	0.0216089	0.0317867	YGR168C
882.397	-0.481361	0.12578	3.82702	0.000129704	0.00025657	YKL047W
3677.53	-0.481226	0.107248	4.48705	7.22e-06	1.62e-05	YOR035C
559.594	-0.481064	0.188509	2.55195	0.0107123	0.0165673	YBL039W-B
2890.49	-0.480998	0.0864156	5.5661	2.61e-08	7.3e-08	YIL142W
4242.01	-0.480967	0.0968261	4.96733	6.79e-07	1.68e-06	YLL050C
4897.58	-0.480957	0.0838103	5.73863	9.54e-09	2.78e-08	YGR253C
214.77	-0.480803	0.164009	2.93157	0.0033725	0.00558478	YPR168W
2022.29	-0.480607	0.093339	5.14905	2.62e-07	6.74e-07	YOL039W
680.49	-0.480401	0.151919	3.16221	0.00156578	0.00271374	YDR303C
127.658	-0.480133	0.205521	2.33617	0.0194822	0.0287963	YFR012W
1437.09	-0.480035	0.103098	4.6561	3.22e-06	7.47e-06	YOR057W
116.449	-0.479	0.186479	2.56866	0.0102094	0.0158386	YGL168W
3096.62	-0.478784	0.0925181	5.17502	2.28e-07	5.89e-07	YNL229C
1859.83	-0.478418	0.126513	3.78158	0.000155837	0.000305938	YPR183W
366.643	-0.478304	0.187681	2.5485	0.0108187	0.016724	YJL225C
561.918	-0.478185	0.203527	2.34949	0.0187992	0.02785	YDL157C
445.477	-0.477356	0.174478	2.73591	0.00622077	0.00996178	YLR460C
1647.46	-0.476595	0.113731	4.19054	2.78e-05	5.85e-05	YMR317W
370.771	-0.476407	0.157841	3.01827	0.00254221	0.00428286	YKR083C
357.96	-0.475888	0.189302	2.51391	0.0119401	0.01834	YNL334C
1854.6	-0.475714	0.123271	3.85908	0.000113813	0.000226236	YKL174C
918.396	-0.475283	0.179347	2.65008	0.00804724	0.0126777	YDR361C
1025.25	-0.47513	0.144444	3.28936	0.00100416	0.00178749	YMR067C
6493.18	-0.474604	0.11506	4.12484	3.71e-05	7.71e-05	YER125W
1153.96	-0.474128	0.14674	3.23108	0.00123323	0.00216564	YDL235C
2573.78	-0.472355	0.0883479	5.34654	8.97e-08	2.4e-07	YCR051W
2922.41	-0.472192	0.151156	3.12388	0.00178482	0.00306562	YPL201C
5456.63	-0.472178	0.146096	3.23197	0.00122938	0.00215989	YOR117W
1346.47	-0.471851	0.143676	3.28413	0.00102298	0.00181851	YPL008W
598.302	-0.471702	0.0974363	4.84113	1.29e-06	3.12e-06	YLR003C
2154.51	-0.471647	0.128938	3.65795	0.000254245	0.000486512	YGR255C
653.781	-0.47147	0.157107	3.00094	0.00269143	0.00451905	YJL187C
766.864	-0.47084	0.118139	3.98546	6.73e-05	0.000136631	YGR263C
421.57	-0.470245	0.121639	3.86591	0.000110675	0.000220333	YBL069W
291.158	-0.470051	0.127384	3.69003	0.000224231	0.000433025	YLR393W
1275.5	-0.469783	0.0841669	5.58156	2.38e-08	6.72e-08	YGR252W
636.08	-0.469738	0.123521	3.80291	0.000143005	0.000281427	YLR394W
3641.18	-0.469715	0.182478	2.57409	0.0100503	0.0155992	YMR227C
1581.46	-0.468614	0.193284	2.42448	0.0153303	0.0230521	YIL002C
1071.92	-0.467779	0.174166	2.68582	0.00723523	0.0114769	YJL090C
1800.79	-0.467141	0.194106	2.40663	0.0161007	0.0241325	YCL001W
1396.56	-0.46658	0.161861	2.8826	0.0039441	0.00646066	YPL086C
519.401	-0.466117	0.160349	2.9069	0.00365033	0.00601427	YMR212C
2056.85	-0.465954	0.116757	3.9908	6.58e-05	0.000133838	YOL055C
2837.37	-0.465589	0.214553	2.17004	0.030004	0.0431242	YBR295W
1695.84	-0.464289	0.146605	3.16693	0.00154057	0.0026729	YGL010W
718.314	-0.464247	0.13677	3.39437	0.000687863	0.00124871	YDR336W
1591.1	-0.463744	0.176412	2.62875	0.00856998	0.0134394	YJR050W
770.959	-0.46369	0.137481	3.37275	0.000744209	0.00134462	YDL139C
864.699	-0.463541	0.116095	3.99278	6.53e-05	0.000132852	YDR267C
2004.78	-0.46339	0.126989	3.64905	0.00026321	0.000502043	YHR211W
1639.95	-0.46243	0.116244	3.9781	6.95e-05	0.000140708	YPR089W
2615.03	-0.461718	0.152017	3.03728	0.00238721	0.00403427	YIL153W
1022.32	-0.46149	0.136538	3.37995	0.000724991	0.00131208	YDR480W
2055.74	-0.460836	0.131338	3.50878	0.000450159	0.000837277	YNL056W
1045.87	-0.460517	0.10661	4.31963	1.56e-05	3.37e-05	YGR127W
1963.51	-0.460101	0.132067	3.48385	0.000494253	0.000915367	YNR029C
1705.8	-0.459754	0.192546	2.38775	0.0169516	0.0253496	YGR037C
6076.6	-0.459709	0.097558	4.71216	2.45e-06	5.75e-06	YCL017C
1573.82	-0.45881	0.10435	4.39685	1.1e-05	2.4e-05	YKL173W
7280.42	-0.458626	0.0937746	4.89072	1e-06	2.45e-06	YEL027W
2473.24	-0.45762	0.1332	3.43558	0.000591283	0.00108244	YGR110W
5568.37	-0.45731	0.167597	2.72863	0.00635972	0.0101768	YOR042W
5118.79	-0.45675	0.0755591	6.04494	1.49e-09	4.66e-09	YCR083W
963.542	-0.456685	0.194166	2.35203	0.0186715	0.0276671	YNR056C
504.288	-0.45497	0.134839	3.37417	0.000740394	0.0013381	YDR323C
7740.36	-0.454166	0.1208	3.75965	0.000170148	0.00033293	YML007W
699.315	-0.453172	0.190428	2.37975	0.0173244	0.0258475	YKL096W
4209.04	-0.453028	0.177083	2.55827	0.0105194	0.0162884	YNL294C
801.261	-0.452773	0.138896	3.2598	0.0011149	0.00197061	YGR187C
[truncated: 2,582 more rows]

## Sheet: tra1Q3vsTRA1 Interaction score
baseMean	log2FoldChange	lfcSE	stat	pvalue	padj	Systematic
22.7254	-8.36922	1.11173	-7.52808	5.15e-14	2.45e-13	YER067C-A
5112.14	-6.59694	0.289948	-22.7522	1.37e-114	1.51e-112	YER067W
86729.4	-5.78483	0.306472	-18.8756	1.81e-79	1.01e-77	YGR142W
5.05768	-5.11806	1.90503	-2.6866	0.00721827	0.0120034	Q0010
24.8657	-5.06517	0.691486	-7.32505	2.39e-13	1.08e-12	YHR054W-A
4.1786	-5.00668	1.6986	-2.94754	0.00320316	0.00559951	YBL107W-A
4309.82	-4.99069	0.287536	-17.3568	1.75e-67	6.88e-66	YOL136C
10.629	-4.81287	1.05424	-4.56526	4.99e-06	1.22e-05	YHR052W-A
13438.1	-4.78855	0.227346	-21.0629	1.74e-98	1.38e-96	YHR092C
85857.3	-4.7757	0.210807	-22.6544	1.26e-113	1.35e-111	YFR053C
8415.99	-4.75821	0.10786	-44.1146	0	0	YDR516C
2622.97	-4.75209	0.192413	-24.6974	1.14e-134	1.77e-132	YGR249W
4549.97	-4.70999	0.257203	-18.3123	6.6e-75	3.12e-73	YFR052C-A
77284.1	-4.50335	0.248071	-18.1534	1.21e-73	5.54e-72	YDR343C
5526.96	-4.38069	0.205299	-21.3381	5.03e-101	4.26e-99	YJL217W
39120.5	-4.36449	0.22733	-19.1989	3.78e-82	2.3e-80	YER103W
27984.6	-4.30995	0.132485	-32.5317	3.8e-232	2.75e-229	YER150W
4.23363	-4.28164	1.52378	-2.80988	0.00495606	0.00843306	YNR076W
1924.06	-4.27721	0.430098	-9.94473	2.66e-23	2.15e-22	YKR075C
8511.73	-4.19713	0.14717	-28.5189	6.84e-179	2.12e-176	YGR211W
1194.32	-4.12421	0.144124	-28.6156	4.3e-180	1.4e-177	YJL213W
23967.6	-4.04028	0.210805	-19.166	7.12e-82	4.22e-80	YJL153C
12456.3	-4.01368	0.0821995	-48.8285	0	0	YAL060W
5.86695	-3.98196	1.2052	-3.30398	0.000953225	0.00178973	YDL026W
24.2137	-3.96814	0.825644	-4.80611	1.54e-06	3.95e-06	YBR190W
2.37457	-3.96748	1.83793	-2.15867	0.0308761	0.0464495	YAR073W
3259.29	-3.92567	0.10571	-37.1363	7.3e-302	9.52e-299	YIL162W
13998.6	-3.88687	0.119056	-32.6476	8.68e-234	7.07e-231	YLR216C
7073.28	-3.88629	0.309056	-12.5747	2.91e-36	4.17e-35	YDR277C
103.178	-3.88217	0.281798	-13.7764	3.53e-43	6.54e-42	YER066C-A
4046.14	-3.87401	0.230797	-16.7853	3.13e-63	1.13e-61	YHL036W
5376.16	-3.72236	0.160134	-23.2452	1.59e-119	1.92e-117	YNL144C
14248.2	-3.706	0.161063	-23.0096	3.73e-117	4.34e-115	YHL021C
3934.48	-3.70105	0.167656	-22.0752	5.47e-108	5.32e-106	YNL277W
1600.2	-3.67181	0.312828	-11.7375	8.19e-32	9.97e-31	YKR034W
6168.71	-3.66165	0.174806	-20.9469	2e-97	1.57e-95	YLR177W
262.134	-3.64682	0.274485	-13.286	2.79e-40	4.72e-39	YDR344C
18759.8	-3.61238	0.13492	-26.7742	6.46e-158	1.45e-155	YBR101C
51.3211	-3.57854	0.363412	-9.84707	7.06e-23	5.57e-22	YJR047C
310.348	-3.55734	0.199044	-17.8721	1.94e-71	8.39e-70	YGL007W
14050.4	-3.52006	0.161455	-21.8021	2.22e-105	2.03e-103	YNL077W
4990.52	-3.50469	0.125197	-27.9934	1.96e-172	5.1e-170	YPR113W
6476.41	-3.48604	0.120076	-29.0321	2.59e-185	8.89e-183	YPL014W
3700.6	-3.48132	0.111997	-31.0839	3.97e-212	1.99e-209	YCR091W
129.757	-3.42763	0.290159	-11.8129	3.35e-32	4.13e-31	YBR085W
407.743	-3.3788	0.491159	-6.87924	6.02e-12	2.45e-11	Q0130
204.829	-3.37208	0.235531	-14.3169	1.72e-46	3.58e-45	YML100W-A
204.829	-3.37208	0.235531	-14.3169	1.72e-46	3.58e-45	YML100W-A
447.066	-3.32895	0.161191	-20.6522	9.33e-95	7.07e-93	YGR287C
8015.36	-3.32766	0.259523	-12.8222	1.23e-37	1.91e-36	YDR342C
50944.5	-3.32657	0.31995	-10.3972	2.55e-25	2.3e-24	YLR327C
106.758	-3.31989	0.342949	-9.68043	3.65e-22	2.79e-21	YOL014W
3.58594	-3.30896	1.53098	-2.16134	0.0306689	0.0461698	YHL002C-A
6436.13	-3.30356	0.197147	-16.7568	5.05e-63	1.79e-61	YER124C
6.1798	-3.28479	1.30031	-2.52616	0.0115317	0.0185515	YLL030C
77.4746	-3.27677	0.427499	-7.66498	1.79e-14	8.74e-14	YOL155W-A
56.7964	-3.26377	0.44694	-7.30247	2.83e-13	1.27e-12	YIL100W
51.9676	-3.25547	0.654121	-4.97686	6.46e-07	1.73e-06	Q0092
3.47159	-3.24268	1.48818	-2.17896	0.0293347	0.0443457	YPL136W
15.6161	-3.24194	0.783534	-4.13758	3.51e-05	7.81e-05	YOR053W
200.209	-3.23688	0.277881	-11.6485	2.34e-31	2.74e-30	YGR292W
2133.11	-3.22313	0.229826	-14.0242	1.11e-44	2.19e-43	YEL073C
249.3	-3.2227	0.334817	-9.62525	6.26e-22	4.72e-21	YGR146C-A
5040.34	-3.19079	0.19299	-16.5335	2.11e-61	7.23e-60	YGL184C
452.811	-3.18717	0.238418	-13.368	9.3e-41	1.58e-39	YGR269W
690.369	-3.1843	0.171061	-18.615	2.43e-77	1.26e-75	YOR376W-A
110473	-3.17989	0.177728	-17.8919	1.36e-71	5.92e-70	YMR251W-A
5490.04	-3.1754	0.157199	-20.1999	9.81e-91	7.02e-89	YDR247W
2543.29	-3.16993	0.166642	-19.0225	1.11e-80	6.35e-79	YLR168C
186.159	-3.16386	0.286172	-11.0558	2.05e-28	2.14e-27	YCL042W
15750.7	-3.15486	0.155703	-20.262	2.78e-91	2.02e-89	YGR250C
1384.47	-3.13599	0.0984629	-31.8495	1.34e-222	8.72e-220	YFR055W
18547.1	-3.08233	0.098783	-31.203	9.7e-214	5.27e-211	YFL016C
16642	-3.07257	0.092597	-33.1822	1.95e-241	2.11e-238	YGR157W
2517.04	-3.06685	0.167172	-18.3454	3.59e-75	1.72e-73	YDL079C
1921.05	-3.06664	0.164316	-18.6631	9.89e-78	5.24e-76	YKR052C
4550.08	-3.05496	0.388318	-7.86716	3.63e-15	1.85e-14	YBR105C
42026.8	-3.05331	0.118553	-25.7548	2.85e-146	5.3e-144	YOR298C-A
49635.9	-3.04874	0.101534	-30.027	4.36e-198	1.67e-195	YDR258C
88.9581	-3.03947	0.359026	-8.46589	2.54e-17	1.5e-16	YNR075C-A
43.3519	-3.01901	0.556161	-5.42831	5.69e-08	1.67e-07	YDR316W-B
6775.11	-3.01713	0.127371	-23.6878	4.82e-124	6.41e-122	YLR089C
82.9333	-3.00975	0.313555	-9.5988	8.09e-22	6.07e-21	YBR126W-A
54373.8	-3.00047	0.0998059	-30.0631	1.47e-198	6e-196	YDR497C
4878.15	-2.99755	0.162701	-18.4237	8.48e-76	4.16e-74	YBR052C
11264.5	-2.99697	0.161547	-18.5517	7.91e-77	4.03e-75	YGR279C
10.2691	-2.99661	0.916481	-3.26969	0.00107667	0.00200648	YLR217W
78237.1	-2.99581	0.0950689	-31.512	5.96e-218	3.53e-215	YLR259C
1487.7	-2.98285	0.206221	-14.4643	2.04e-47	4.35e-46	YKL001C
25580.2	-2.98003	0.397202	-7.50256	6.26e-14	2.95e-13	YLL024C
9662.55	-2.96413	0.0706384	-41.962	0	0	YDL047W
18714.6	-2.95536	0.117559	-25.1394	1.85e-139	3.01e-137	YOR204W
57523.2	-2.95324	0.17403	-16.9698	1.37e-64	5.09e-63	YPL240C
1606.8	-2.95215	0.29595	-9.97518	1.96e-23	1.59e-22	YOL128C
538.065	-2.94456	0.169638	-17.3579	1.72e-67	6.79e-66	YFL052W
704.391	-2.93153	0.127679	-22.9601	1.17e-116	1.34e-114	YNR075W
14894.1	-2.922	0.250319	-11.6731	1.75e-31	2.08e-30	YLR258W
65.4945	-2.90539	0.440722	-6.59234	4.33e-11	1.66e-10	YBR012W-B
19.1815	-2.88902	0.959712	-3.01029	0.00260994	0.00462201	YBR072C-A
1779.08	-2.88437	0.161952	-17.81	5.91e-71	2.52e-69	YMR021C
1022.69	-2.87259	0.294333	-9.75965	1.68e-22	1.3e-21	Q0160
13255.9	-2.86796	0.133366	-21.5045	1.41e-102	1.23e-100	YDR214W
59.004	-2.86291	0.455228	-6.28895	3.2e-10	1.14e-09	YOR268C
294.971	-2.85825	0.244387	-11.6956	1.34e-31	1.6e-30	YML090W
417.514	-2.85754	0.237973	-12.0078	3.23e-33	4.18e-32	YFL021C-A
596.839	-2.84247	0.342903	-8.28943	1.14e-16	6.42e-16	YPR027C
66392.1	-2.82945	0.365236	-7.74692	9.41e-15	4.67e-14	YNR034W-A
12259	-2.82939	0.279332	-10.1292	4.1e-24	3.47e-23	YLR142W
2024.86	-2.81274	0.117167	-24.0063	2.39e-127	3.47e-125	YPR194C
1290.4	-2.80364	0.209334	-13.3932	6.63e-41	1.13e-39	YPR158W
105862	-2.79719	0.454178	-6.1588	7.33e-10	2.55e-09	YAL005C
1912.03	-2.78788	0.114948	-24.2534	6.09e-130	9.02e-128	YFL050C
593.161	-2.78367	0.197127	-14.1212	2.81e-45	5.67e-44	YNR014W
5650.05	-2.77497	0.187963	-14.7634	2.52e-49	5.85e-48	YNR067C
2453.83	-2.76894	0.13835	-20.014	4.16e-89	2.82e-87	YGR027W-B
16359.3	-2.76596	0.069557	-39.7653	0	0	YER088C
10953.4	-2.75226	0.115745	-23.7786	5.56e-125	7.55e-123	YMR081C
42.3586	-2.74751	0.520093	-5.28271	1.27e-07	3.62e-07	YDR365W-B
30692.7	-2.74688	0.0911285	-30.1429	1.33e-199	5.78e-197	YJR073C
14.9675	-2.737	0.714964	-3.82817	0.000129101	0.000269578	YLR412C-A
1605.03	-2.73256	0.200221	-13.6477	2.08e-42	3.75e-41	YLR437C
149.26	-2.71948	0.285623	-9.5212	1.71e-21	1.26e-20	YCL041C
83458.1	-2.71323	0.308673	-8.78997	1.5e-18	9.44e-18	YDR171W
32395.1	-2.71313	0.284	-9.55328	1.26e-21	9.33e-21	YPR160W
71.624	-2.71021	0.362606	-7.47425	7.76e-14	3.65e-13	YGL034C
5238.44	-2.69968	0.112745	-23.9451	1.04e-126	1.47e-124	YDR517W
8421.56	-2.67792	0.219822	-12.1822	3.87e-34	5.14e-33	YBR067C
8057.57	-2.67716	0.183784	-14.5669	4.56e-48	9.98e-47	YPL057C
33110.4	-2.67298	0.119615	-22.3465	1.31e-110	1.31e-108	YJL034W
212.849	-2.66708	0.203804	-13.0865	3.94e-39	6.41e-38	YLR112W
69.7527	-2.66522	0.36721	-7.25802	3.93e-13	1.75e-12	YGR121W-A
32.1486	-2.65767	0.487262	-5.4543	4.92e-08	1.45e-07	YGR107W
48942.4	-2.65565	0.195427	-13.589	4.66e-42	8.24e-41	YMR186W
1093.56	-2.65405	0.344819	-7.69694	1.39e-14	6.85e-14	YPR167C
973.461	-2.63641	0.217025	-12.148	5.88e-34	7.77e-33	YDR133C
418.244	-2.6363	0.234467	-11.2438	2.49e-29	2.7e-28	YPR158C-D
11250.2	-2.63606	0.162825	-16.1895	5.98e-59	1.9e-57	YNL098C
486.312	-2.63468	0.135979	-19.3756	1.24e-83	7.84e-82	YGL162W
13417.8	-2.6251	0.163021	-16.1028	2.44e-58	7.46e-57	YOR020C
64.6806	-2.6123	0.478524	-5.45907	4.79e-08	1.41e-07	YGL165C
142.817	-2.60131	0.284522	-9.14274	6.09e-20	4.09e-19	YKR041W
3475.09	-2.59702	0.199688	-13.0053	1.14e-38	1.84e-37	YER148W
103.294	-2.59579	0.251032	-10.3405	4.62e-25	4.08e-24	YPR116W
4838.49	-2.59354	0.146733	-17.6752	6.51e-70	2.67e-68	YJR046W
173.221	-2.59056	0.234481	-11.048	2.24e-28	2.33e-27	YDL037C
6913.81	-2.58601	0.277245	-9.3275	1.08e-20	7.62e-20	YOL016C
13295.4	-2.57806	0.155076	-16.6245	4.63e-62	1.6e-60	YHR179W
42942.4	-2.57752	0.181588	-14.1943	9.94e-46	2.03e-44	YOR027W
3758.11	-2.57693	0.140379	-18.3569	2.91e-75	1.4e-73	YMR182C
9817.48	-2.57672	0.241687	-10.6614	1.54e-26	1.48e-25	YOR120W
82075.6	-2.57345	0.0904976	-28.4366	7.13e-178	2.11e-175	YJR045C
324.78	-2.56707	0.338409	-7.58569	3.31e-14	1.6e-13	YPR014C
142.7	-2.56247	0.259581	-9.87157	5.53e-23	4.39e-22	YLR285C-A
5143.45	-2.55325	0.10878	-23.4717	7.94e-122	1.02e-119	YHR113W
2151.86	-2.54962	0.0925795	-27.5398	5.87e-167	1.42e-164	YDR044W
84.7753	-2.54686	0.292017	-8.7216	2.74e-18	1.71e-17	YLR461W
21.9085	-2.54428	0.633653	-4.01526	5.94e-05	0.000128522	YIL032C
4107.63	-2.54055	0.0834619	-30.4396	1.64e-203	7.66e-201	YDR047W
2256.83	-2.52844	0.230487	-10.97	5.33e-28	5.42e-27	YAR009C
145.531	-2.52429	0.307478	-8.20967	2.22e-16	1.22e-15	YGL007C-A
31.601	-2.51929	0.437976	-5.75211	8.81e-09	2.8e-08	YMR135W-A
15194	-2.50401	0.154878	-16.1676	8.53e-59	2.67e-57	YKL109W
4460.69	-2.49904	0.178229	-14.0216	1.15e-44	2.27e-43	YPL111W
17746.6	-2.49688	0.21725	-11.4931	1.43e-30	1.63e-29	YCL025C
11.5805	-2.49257	0.921033	-2.70627	0.0068043	0.011376	YMR046W-A
42.1111	-2.49206	0.377379	-6.60359	4.01e-11	1.55e-10	YMR290W-A
914.475	-2.48152	0.220224	-11.2681	1.89e-29	2.06e-28	YGR137W
87.2522	-2.48009	0.33822	-7.33277	2.25e-13	1.02e-12	YCR022C
11912.4	-2.47704	0.133426	-18.5649	6.18e-77	3.17e-75	YHR100C
117.923	-2.47258	0.306668	-8.06274	7.46e-16	3.96e-15	YLR349W
5725.78	-2.47151	0.215487	-11.4694	1.88e-30	2.13e-29	YGL111W
853.003	-2.47149	0.128834	-19.1836	5.08e-82	3.04e-80	YLR283W
5248.63	-2.46824	0.154423	-15.9837	1.66e-57	5.06e-56	YBL005W-B
258.454	-2.45127	0.235362	-10.4149	2.12e-25	1.92e-24	YPR137C-B
13077.3	-2.44986	0.253879	-9.6497	4.93e-22	3.73e-21	YJL144W
204.172	-2.44606	0.237407	-10.3032	6.81e-25	5.96e-24	YPR158W-B
13244.8	-2.4458	0.0962429	-25.4128	1.82e-142	3.21e-140	YHR183W
95.8337	-2.44516	0.396119	-6.17278	6.71e-10	2.34e-09	YML039W
79.5861	-2.43016	0.366932	-6.62291	3.52e-11	1.36e-10	YER148W-A
86.3104	-2.41784	0.283791	-8.51981	1.6e-17	9.52e-17	YAR029W
447.598	-2.41754	0.192043	-12.5886	2.44e-36	3.52e-35	YLR132C
115.651	-2.40183	0.267163	-8.99015	2.47e-19	1.61e-18	YBR299W
692.177	-2.39989	0.170642	-14.0638	6.33e-45	1.26e-43	YIR032C
6617.87	-2.39349	0.08507	-28.1355	3.61e-174	9.79e-172	YGL077C
715.417	-2.39092	0.289174	-8.26812	1.36e-16	7.64e-16	YDL227C
9.70551	-2.38752	0.948946	-2.51597	0.0118706	0.019059	YBL044W
3586.74	-2.38734	0.247269	-9.65481	4.69e-22	3.56e-21	YGR136W
47.9714	-2.37337	0.3693	-6.42668	1.3e-10	4.82e-10	YAL068C
2811.15	-2.37217	0.197726	-11.9972	3.67e-33	4.74e-32	YLR133W
19058.5	-2.36994	0.179078	-13.2341	5.57e-40	9.34e-39	YDR502C
8821.15	-2.36287	0.153959	-15.3474	3.69e-53	9.8e-52	YNL054W-B
454.639	-2.36141	0.173196	-13.6344	2.5e-42	4.48e-41	YNL143C
463.449	-2.35772	0.245569	-9.60105	7.91e-22	5.95e-21	YJR029W
3742.55	-2.35619	0.155482	-15.1541	7.12e-52	1.78e-50	YHR163W
1590.23	-2.34423	0.21596	-10.8549	1.89e-27	1.89e-26	YIL111W
9732.89	-2.34349	0.281353	-8.32936	8.13e-17	4.64e-16	YBR177C
344.588	-2.34065	0.257766	-9.08055	1.08e-19	7.17e-19	YBR090C
344.096	-2.33698	0.187093	-12.491	8.36e-36	1.17e-34	YGR038C-B
22699.9	-2.33569	0.314466	-7.42748	1.11e-13	5.15e-13	YKL035W
146.298	-2.32921	0.314917	-7.39626	1.4e-13	6.46e-13	YEL008W
10019.5	-2.32094	0.187922	-12.3506	4.84e-35	6.66e-34	YPR154W
464.42	-2.31473	0.200915	-11.5209	1.03e-30	1.18e-29	YMR182W-A
1395.72	-2.30126	0.167934	-13.7034	9.69e-43	1.77e-41	YGL166W
6948.36	-2.29411	0.156716	-14.6387	1.59e-48	3.54e-47	YJL172W
326.184	-2.29139	0.252324	-9.08114	1.07e-19	7.14e-19	YOR142W-B
1774.13	-2.28845	0.134563	-17.0066	7.34e-65	2.76e-63	YML006C
12.411	-2.27568	0.878458	-2.59054	0.0095825	0.015624	YBL071C-B
6890.83	-2.26797	0.160004	-14.1745	1.32e-45	2.68e-44	YEL063C
370.418	-2.26392	0.239936	-9.43552	3.89e-21	2.82e-20	YEL057C
191.397	-2.2621	0.295978	-7.64277	2.13e-14	1.04e-13	YLR157C-B
3444.85	-2.25994	0.124346	-18.1746	8.2e-74	3.79e-72	YMR045C
381.374	-2.25993	0.209281	-10.7985	3.5e-27	3.46e-26	YBR126W-B
20.9304	-2.25841	0.535311	-4.21887	2.46e-05	5.58e-05	YKL165C-A
948.419	-2.25643	0.254669	-8.86023	7.98e-19	5.09e-18	YOR264W
26398.7	-2.25296	0.163111	-13.8125	2.14e-43	4.01e-42	YPL106C
6660.18	-2.25109	0.197073	-11.4226	3.22e-30	3.6e-29	YGR280C
573.846	-2.24645	0.182656	-12.2988	9.19e-35	1.25e-33	YER160C
2922.68	-2.24272	0.153055	-14.653	1.29e-48	2.88e-47	YLR090W
16165.1	-2.23793	0.137128	-16.32	7.12e-60	2.32e-58	YLR286C
961.635	-2.23305	0.187859	-11.8868	1.39e-32	1.74e-31	YER147C-A
1043.04	-2.22029	0.167464	-13.2583	4.04e-40	6.78e-39	YOL103W-B
4353.21	-2.21733	0.369457	-6.0016	1.95e-09	6.56e-09	YDR297W
6.70801	-2.21129	1.03536	-2.13577	0.0326984	0.0490213	YPL152W-A
78.2093	-2.20016	0.304222	-7.23209	4.76e-13	2.11e-12	YGL006W-A
4576.34	-2.19352	0.0974123	-22.5179	2.77e-112	2.87e-110	YDL025C
98.3222	-2.1926	0.270315	-8.11128	5.01e-16	2.68e-15	YDR215C
846.433	-2.18996	0.158561	-13.8115	2.17e-43	4.06e-42	YLR256W-A
98.7878	-2.18889	0.343882	-6.36522	1.95e-10	7.11e-10	YLR035C-A
194.617	-2.18571	0.183889	-11.886	1.4e-32	1.75e-31	YMR003W
3045.41	-2.18432	0.142525	-15.3259	5.13e-53	1.35e-51	YER130C
15984.8	-2.18292	0.156565	-13.9425	3.49e-44	6.71e-43	YFL031W
9079.38	-2.18244	0.145283	-15.0219	5.27e-51	1.31e-49	YHR082C
11191.3	-2.17179	0.147511	-14.7229	4.6e-49	1.05e-47	YPR036W
1704.92	-2.16288	0.170488	-12.6864	7.03e-37	1.06e-35	YPL066W
25582.3	-2.1589	0.181017	-11.9265	8.61e-33	1.09e-31	YEL011W
15445.8	-2.15842	0.116855	-18.471	3.54e-76	1.76e-74	YFR017C
129.512	-2.15798	0.234477	-9.20338	3.47e-20	2.36e-19	YGL158W
1169.53	-2.15714	0.17038	-12.6608	9.75e-37	1.46e-35	YDL129W
7808.59	-2.15182	0.139253	-15.4527	7.24e-54	1.94e-52	YFR015C
8.38656	-2.14654	0.981316	-2.18741	0.0287128	0.0434459	Q0080
7.1029	-2.14427	0.881317	-2.43303	0.0149729	0.0237275	YBR178W
299.486	-2.14378	0.185139	-11.5793	5.25e-31	6.08e-30	YMR050C
1964.35	-2.14221	0.111928	-19.1393	1.19e-81	6.92e-80	YPL056C
14.9172	-2.13829	0.802405	-2.66485	0.00770221	0.0127561	Q0297
106.06	-2.12719	0.342519	-6.21043	5.28e-10	1.86e-09	YLR227W-B
1163.47	-2.12002	0.079851	-26.5497	2.59e-155	5.62e-153	YBR107C
255.884	-2.11952	0.245178	-8.64483	5.39e-18	3.29e-17	YGR161C-D
1340	-2.11278	0.193938	-10.8941	1.23e-27	1.24e-26	YKL068W-A
2716.77	-2.11181	0.188408	-11.2087	3.69e-29	3.98e-28	YGL028C
80.0642	-2.11019	0.294746	-7.15936	8.11e-13	3.52e-12	YNL097C-B
271.93	-2.10915	0.191353	-11.0223	2.98e-28	3.07e-27	YFL051C
2905.17	-2.10714	0.103501	-20.3586	3.89e-92	2.92e-90	YKL218C
31.8646	-2.10664	0.414221	-5.0858	3.66e-07	9.99e-07	YCR102W-A
4195.69	-2.10454	0.179893	-11.6988	1.29e-31	1.55e-30	YJR027W
2765.3	-2.10413	0.126106	-16.6855	1.67e-62	5.85e-61	YJL110C
3115.13	-2.10394	0.227757	-9.23765	2.52e-20	1.74e-19	YMR029C
2445.93	-2.09983	0.0832979	-25.2086	3.22e-140	5.52e-138	YER078C
15.8416	-2.09904	0.640778	-3.27576	0.00105376	0.0019666	YLR232W
1413.53	-2.09468	0.129798	-16.138	1.38e-58	4.28e-57	YDR448W
203315	-2.09211	0.462262	-4.52581	6.02e-06	1.46e-05	YBR072W
19.5145	-2.08589	0.54918	-3.7982	0.000145753	0.000302219	YFR010W-A
19865.3	-2.08446	0.15034	-13.865	1.03e-43	1.97e-42	YOR187W
5490.29	-2.08163	0.0981608	-21.2064	8.34e-100	6.88e-98	YJR051W
3888	-2.07689	0.169943	-12.2211	2.4e-34	3.23e-33	YOL108C
5486.46	-2.07678	0.0970178	-21.4061	1.17e-101	1e-99	YHR098C
13840.2	-2.07668	0.120521	-17.2308	1.56e-66	6.08e-65	YHR146W
139.796	-2.07181	0.237423	-8.72627	2.63e-18	1.64e-17	YOR013W
179682	-2.06854	0.393394	-5.25821	1.45e-07	4.13e-07	YCR021C
1550.54	-2.06767	0.203657	-10.1527	3.22e-24	2.73e-23	YOL067C
4596.75	-2.06531	0.101538	-20.3402	5.67e-92	4.2e-90	YCR023C
651.648	-2.06237	0.163325	-12.6274	1.49e-36	2.19e-35	YIL113W
6073.7	-2.05752	0.236653	-8.69424	3.49e-18	2.16e-17	YNL006W
32320.7	-2.0543	0.296613	-6.92586	4.33e-12	1.79e-11	YNL160W
1059.18	-2.05259	0.171393	-11.976	4.75e-33	6.08e-32	YLL018C-A
1827.9	-2.04979	0.138004	-14.8531	6.64e-50	1.57e-48	YML018C
31.4757	-2.04725	0.549683	-3.72442	0.000195769	0.000399819	YKL036C
53.8555	-2.04536	0.485088	-4.21647	2.48e-05	5.63e-05	YPL257W-B
2749.32	-2.0429	0.254545	-8.0257	1.01e-15	5.31e-15	YGR161W-C
896.516	-2.04048	0.215475	-9.46968	2.81e-21	2.05e-20	YPR013C
5460.33	-2.03748	0.277008	-7.35532	1.9e-13	8.69e-13	YHR143W
6266.56	-2.03747	0.169252	-12.0381	2.24e-33	2.9e-32	YPL015C
11208.1	-2.03736	0.138722	-14.6867	7.85e-49	1.76e-47	YDR353W
1156.92	-2.032	0.159264	-12.7587	2.79e-37	4.27e-36	YGR198W
2723.06	-2.03015	0.110823	-18.3188	5.86e-75	2.79e-73	YER061C
930.647	-2.02809	0.143154	-14.1672	1.46e-45	2.96e-44	YKR098C
84.7156	-2.02616	0.423337	-4.78617	1.7e-06	4.35e-06	YGR290W
212.942	-2.02147	0.245183	-8.24476	1.65e-16	9.23e-16	YFL015C
8309.24	-2.01458	0.135692	-14.8467	7.3e-50	1.72e-48	YMR271C
599.874	-2.01047	0.137897	-14.5795	3.79e-48	8.32e-47	YNL129W
46336.6	-2.00231	0.313062	-6.3959	1.6e-10	5.86e-10	YKR039W
4416.37	-2.00042	0.120036	-16.6652	2.35e-62	8.18e-61	YKL138C
3631.64	-1.98981	0.212185	-9.37775	6.74e-21	4.82e-20	YLR015W
2103.59	-1.9865	0.167446	-11.8635	1.83e-32	2.29e-31	YPL199C
65.123	-1.98488	0.406003	-4.88884	1.01e-06	2.66e-06	YML045W
157.622	-1.9845	0.229711	-8.63915	5.66e-18	3.44e-17	YBR113W
2264.2	-1.98334	0.232503	-8.53039	1.46e-17	8.72e-17	YHR049W
2510.39	-1.97726	0.15568	-12.7008	5.85e-37	8.85e-36	YJR133W
3744.28	-1.97481	0.0834051	-23.6774	6.17e-124	8.04e-122	YJR074W
2607.9	-1.97184	0.0697881	-28.2547	1.25e-175	3.53e-173	YHR083W
669.031	-1.971	0.185329	-10.6351	2.05e-26	1.95e-25	YOR315W
9222.61	-1.9705	0.305097	-6.45861	1.06e-10	3.93e-10	YNL142W
17207.6	-1.9624	0.242264	-8.10025	5.48e-16	2.93e-15	YHR162W
1319.39	-1.95819	0.177065	-11.0592	1.98e-28	2.07e-27	YHR043C
56.894	-1.95743	0.406366	-4.81692	1.46e-06	3.75e-06	YER138C
2924.71	-1.95459	0.163902	-11.9254	8.73e-33	1.1e-31	YGL134W
783.806	-1.95256	0.140345	-13.9126	5.31e-44	1.02e-42	YMR032W
296.304	-1.95031	0.211142	-9.23694	2.54e-20	1.75e-19	YNL284C-B
843.619	-1.94985	0.337066	-5.78477	7.26e-09	2.33e-08	YDR020C
1204.26	-1.94744	0.120693	-16.1354	1.44e-58	4.44e-57	YHR123W
1818.51	-1.94732	0.203058	-9.59	8.81e-22	6.59e-21	YLR092W
187.725	-1.94613	0.262513	-7.41346	1.23e-13	5.7e-13	YJL216C
2091.42	-1.94602	0.191883	-10.1417	3.61e-24	3.05e-23	YGR203W
1396.15	-1.94227	0.319703	-6.07522	1.24e-09	4.24e-09	Q0085
6638.27	-1.94098	0.205705	-9.43577	3.88e-21	2.81e-20	YDR432W
2686.2	-1.94088	0.134088	-14.4746	1.75e-47	3.77e-46	YPL239W
3921.9	-1.93969	0.190622	-10.1756	2.55e-24	2.18e-23	YDR116C
6016.04	-1.93445	0.162488	-11.9052	1.11e-32	1.4e-31	YNL327W
11119.5	-1.92987	0.231146	-8.34912	6.88e-17	3.95e-16	YHR087W
5197.89	-1.92583	0.238218	-8.08434	6.25e-16	3.32e-15	YML056C
38.8201	-1.91946	0.583475	-3.2897	0.00100293	0.00187657	YDR417C
10404.8	-1.91838	0.398474	-4.81431	1.48e-06	3.79e-06	YLR303W
10.4141	-1.91271	0.820265	-2.33183	0.0197099	0.0306561	YDR053W
30.6201	-1.9043	0.683992	-2.78409	0.00536776	0.0090956	YNL130C-A
4553.3	-1.8996	0.121617	-15.6196	5.36e-55	1.51e-53	YPR024W
6410.3	-1.89921	0.162959	-11.6546	2.17e-31	2.56e-30	YKL032C
15.0806	-1.89784	0.589106	-3.22156	0.00127495	0.00235512	YAL031W-A
388.615	-1.8952	0.362093	-5.23403	1.66e-07	4.68e-07	YBL071W-A
1285.02	-1.89318	0.138852	-13.6345	2.5e-42	4.48e-41	YDR261C-D
3736.11	-1.89219	0.224555	-8.4264	3.56e-17	2.08e-16	YLR179C
95283.5	-1.88879	0.305262	-6.18744	6.11e-10	2.14e-09	YLL026W
35.5961	-1.88859	0.477626	-3.95412	7.68e-05	0.000164355	YIL012W
1567.04	-1.88511	0.0992144	-19.0004	1.69e-80	9.51e-79	YDR391C
149.279	-1.87813	0.255071	-7.36316	1.8e-13	8.23e-13	YOR248W
3066.31	-1.87429	0.183407	-10.2193	1.62e-24	1.39e-23	YLR094C
998.717	-1.87219	0.10004	-18.7145	3.77e-78	2.01e-76	YDR213W
1131.16	-1.87175	0.119063	-15.7206	1.09e-55	3.18e-54	YOR026W
2099.82	-1.87082	0.117849	-15.8748	9.48e-57	2.83e-55	YOR347C
3081.45	-1.87058	0.159809	-11.7051	1.2e-31	1.45e-30	YEL066W
674.715	-1.86772	0.204157	-9.14846	5.78e-20	3.9e-19	YOL104C
418.095	-1.86485	0.194792	-9.57355	1.03e-21	7.69e-21	YGL229C
807.629	-1.86317	0.148191	-12.5728	2.98e-36	4.26e-35	YDR123C
5054.47	-1.86312	0.0709864	-26.2461	7.92e-152	1.56e-149	YNL125C
2558.71	-1.86265	0.0841752	-22.1282	1.69e-108	1.67e-106	YMR291W
66.1325	-1.86035	0.332698	-5.5917	2.25e-08	6.88e-08	YER078W-A
847.207	-1.85897	0.134508	-13.8205	1.92e-43	3.6e-42	YHR067W
10558.7	-1.84894	0.222198	-8.32115	8.71e-17	4.95e-16	YLR178C
1876.57	-1.83872	0.124715	-14.7434	3.39e-49	7.78e-48	YDR309C
6760.31	-1.83538	0.262167	-7.00082	2.54e-12	1.07e-11	YDR085C
2828.78	-1.8339	0.223611	-8.20129	2.38e-16	1.31e-15	YNL066W
1674.7	-1.8248	0.170952	-10.6743	1.34e-26	1.29e-25	YMR210W
567.315	-1.82155	0.171411	-10.6268	2.24e-26	2.12e-25	YAR028W
1262.06	-1.81633	0.116591	-15.5787	1.02e-54	2.82e-53	YLR381W
1750.53	-1.81131	0.111985	-16.1746	7.62e-59	2.41e-57	YML099C
1368.32	-1.80742	0.134099	-13.4783	2.1e-41	3.68e-40	YPR152C
40.3823	-1.80693	0.489344	-3.69256	0.000222005	0.000450018	YBL100W-C
2382.28	-1.79941	0.172778	-10.4146	2.13e-25	1.92e-24	YBR298C
2078.38	-1.7946	0.0929405	-19.3092	4.5e-83	2.82e-81	YOR274W
410.185	-1.79419	0.166123	-10.8004	3.43e-27	3.4e-26	YDL039C
21494	-1.79406	0.118029	-15.2001	3.53e-52	8.99e-51	YNL064C
3485.84	-1.79235	0.207476	-8.63885	5.68e-18	3.45e-17	YIL056W
7679.09	-1.79097	0.142426	-12.5747	2.91e-36	4.17e-35	YJL055W
2256.7	-1.78886	0.160891	-11.1185	1.02e-28	1.08e-27	YHR216W
198.555	-1.78874	0.288651	-6.1969	5.76e-10	2.02e-09	YDR246W-A
11381.6	-1.77834	0.193853	-9.17368	4.57e-20	3.09e-19	YMR083W
1730.73	-1.77734	0.146095	-12.1656	4.74e-34	6.29e-33	YNL022C
5988.87	-1.77527	0.0895435	-19.8257	1.79e-87	1.18e-85	YCR008W
429.258	-1.7749	0.143991	-12.3265	6.52e-35	8.93e-34	YDR540C
1518.92	-1.7732	0.147055	-12.058	1.76e-33	2.28e-32	YDR073W
8580.55	-1.76838	0.121112	-14.6012	2.76e-48	6.1e-47	YPR138C
1441.7	-1.76319	0.0835166	-21.1118	6.19e-99	4.98e-97	YPL042C
30.2934	-1.76316	0.505874	-3.48537	0.000491459	0.000960084	YJL027C
131.613	-1.76146	0.486499	-3.62068	0.000293827	0.000589373	YHR139C-A
16688.2	-1.75802	0.231801	-7.58416	3.35e-14	1.61e-13	YER020W
630.597	-1.74845	0.162145	-10.7832	4.13e-27	4.07e-26	YCL021W-A
5751.12	-1.73335	0.074181	-23.3665	9.36e-121	1.15e-118	YDR034C
1452.33	-1.73183	0.0793964	-21.8125	1.77e-105	1.65e-103	YNL021W
21297.8	-1.72711	0.124963	-13.821	1.9e-43	3.59e-42	YNL241C
132.553	-1.72588	0.517869	-3.33265	0.000860226	0.00162543	YLR154W-F
138.916	-1.72493	0.220579	-7.82002	5.28e-15	2.66e-14	YOR012W
15001.4	-1.72362	0.0767419	-22.46	1.02e-111	1.04e-109	YML058W
1545.01	-1.72255	0.111054	-15.511	2.92e-54	8.01e-53	YPL005W
979.561	-1.7218	0.170124	-10.1209	4.46e-24	3.76e-23	YCR043C
52.7348	-1.72155	0.661042	-2.60429	0.0092064	0.0150334	YHR185C
3694.85	-1.71971	0.134815	-12.7561	2.88e-37	4.4e-36	YKL188C
7540.95	-1.71915	0.222059	-7.74185	9.8e-15	4.86e-14	YHR104W
2911.4	-1.71793	0.183151	-9.37987	6.61e-21	4.73e-20	YML081W
301.497	-1.71749	0.226772	-7.57366	3.63e-14	1.74e-13	YCR039C
10926.5	-1.71716	0.0910286	-18.8639	2.26e-79	1.25e-77	YML120C
184.914	-1.71663	0.236086	-7.27122	3.56e-13	1.59e-12	YBL031W
44.3326	-1.71535	0.397236	-4.3182	1.57e-05	3.64e-05	YIL060W
26384.2	-1.71498	0.232349	-7.38104	1.57e-13	7.22e-13	YNL007C
3339.42	-1.71393	0.145116	-11.8108	3.43e-32	4.23e-31	YMR189W
4952.35	-1.71251	0.252899	-6.77151	1.27e-11	5.07e-11	YLR314C
11047.3	-1.71231	0.119965	-14.2734	3.2e-46	6.61e-45	YFL026W
274.873	-1.70711	0.225472	-7.57128	3.7e-14	1.77e-13	YER138W-A
986.357	-1.70199	0.100819	-16.8817	6.13e-64	2.23e-62	YFL027C
2521.93	-1.70147	0.157081	-10.8318	2.43e-27	2.42e-26	YKR026C
97.8077	-1.69428	0.738027	-2.29569	0.0216936	0.0335176	Q0275
8824.54	-1.69359	0.11472	-14.7628	2.54e-49	5.88e-48	YBR151W
1095.49	-1.68804	0.126766	-13.3161	1.87e-40	3.17e-39	YDR210C-D
6592.34	-1.68328	0.197409	-8.52688	1.5e-17	8.97e-17	YPR030W
3168.96	-1.68195	0.134545	-12.501	7.37e-36	1.04e-34	YNL183C
4228.36	-1.67852	0.130524	-12.8599	7.57e-38	1.17e-36	YNL281W
57.9059	-1.67747	0.3267	-5.13458	2.83e-07	7.79e-07	YIL059C
6069.51	-1.67483	0.176509	-9.48866	2.34e-21	1.71e-20	YDR405W
2879.32	-1.67309	0.119658	-13.9823	2e-44	3.9e-43	YBR203W
17170.9	-1.6726	0.139461	-11.9933	3.85e-33	4.96e-32	YMR307W
11268.3	-1.67224	0.073793	-22.6612	1.08e-113	1.18e-111	YOR335C
5330.28	-1.67197	0.132371	-12.6309	1.43e-36	2.11e-35	YOR212W
356.271	-1.67023	0.353521	-4.72454	2.31e-06	5.82e-06	YBL071C
24.0548	-1.66956	0.474128	-3.52133	0.000429386	0.000844645	YOR225W
161.965	-1.66885	0.229158	-7.28252	3.28e-13	1.47e-12	YBL013W
45.0483	-1.6676	0.371248	-4.49187	7.06e-06	1.7e-05	YAR030C
659.439	-1.66566	0.118204	-14.0914	4.29e-45	8.61e-44	YNL191W
2072.74	-1.66208	0.295753	-5.61981	1.91e-08	5.89e-08	YGR289C
33.1566	-1.65958	0.569627	-2.91344	0.00357469	0.00620406	YAL016C-A
51.4615	-1.65846	0.45941	-3.60998	0.000306218	0.000613472	YOL013W-A
51.4615	-1.65846	0.45941	-3.60998	0.000306218	0.000613472	YOL013W-A
2702.66	-1.65691	0.182807	-9.06372	1.26e-19	8.36e-19	YJR161C
1397.49	-1.6562	0.143935	-11.5065	1.22e-30	1.4e-29	YML118W
868.865	-1.65506	0.116776	-14.1729	1.35e-45	2.74e-44	YCL063W
2806.62	-1.6544	0.167417	-9.88196	4.98e-23	3.98e-22	YGR165W
13.8401	-1.65436	0.650605	-2.5428	0.0109969	0.0177437	YGR204C-A
1345.36	-1.65247	0.159237	-10.3774	3.14e-25	2.81e-24	YNL011C
1876.19	-1.64754	0.0914493	-18.0158	1.46e-72	6.53e-71	YNR045W
2685.64	-1.64595	0.249449	-6.59833	4.16e-11	1.6e-10	YBR158W
122.29	-1.64572	0.25838	-6.36936	1.9e-10	6.93e-10	YLR341W
1708.53	-1.64331	0.11034	-14.8931	3.65e-50	8.78e-49	YPR133W-A
2277.75	-1.64223	0.087364	-18.7975	7.91e-79	4.26e-77	YOR128C
1228.25	-1.63645	0.183686	-8.90898	5.15e-19	3.32e-18	YNR012W
9099.52	-1.63342	0.182499	-8.95031	3.54e-19	2.3e-18	YDL234C
23.1046	-1.63329	0.510619	-3.19866	0.00138069	0.00253822	YCR104W
18951.3	-1.63225	0.283802	-5.75138	8.85e-09	2.82e-08	YER091C
3249.84	-1.63217	0.13648	-11.9591	5.82e-33	7.44e-32	YOR119C
357.058	-1.62526	0.168375	-9.65262	4.79e-22	3.63e-21	YCR006C
174.169	-1.62259	0.343591	-4.72243	2.33e-06	5.88e-06	YNL277W-A
3192.69	-1.6218	0.129525	-12.5211	5.72e-36	8.13e-35	YNL315C
1032.22	-1.62117	0.123529	-13.1238	2.41e-39	3.95e-38	YDL017W
459.033	-1.61743	0.205681	-7.86376	3.73e-15	1.9e-14	YJR120W
1037.04	-1.61638	0.140004	-11.5452	7.8e-31	8.97e-30	YPR119W
2204.78	-1.61522	0.279232	-5.78451	7.27e-09	2.33e-08	YMR316W
1254.79	-1.61505	0.138292	-11.6786	1.64e-31	1.95e-30	YKL128C
7475.49	-1.61407	0.122768	-13.1473	1.76e-39	2.92e-38	YPR115W
515.974	-1.61122	0.191969	-8.39313	4.73e-17	2.74e-16	YER066W
65.1101	-1.60893	0.451859	-3.56069	0.000369875	0.000733783	YKL147C
4380.91	-1.60777	0.098723	-16.2856	1.25e-59	4.03e-58	YJL151C
1303.13	-1.60685	0.0799635	-20.0948	8.2e-90	5.62e-88	YOR033C
2443.74	-1.60329	0.197625	-8.1128	4.95e-16	2.66e-15	YJL102W
3791.92	-1.60243	0.228437	-7.01477	2.3e-12	9.68e-12	YGR210C
3961.29	-1.59531	0.2997	-5.323	1.02e-07	2.93e-07	YMR188C
23.2129	-1.59523	0.486494	-3.27904	0.00104159	0.001945	YAR010C
1551.66	-1.59424	0.357527	-4.45908	8.23e-06	1.97e-05	YJR010W
4841.97	-1.59381	0.229699	-6.9387	3.96e-12	1.64e-11	YPR062W
1378.08	-1.59278	0.129633	-12.2869	1.07e-34	1.45e-33	YER163C
1353.63	-1.59177	0.145128	-10.968	5.44e-28	5.53e-27	YGR268C
28.313	-1.59137	0.622096	-2.55808	0.0105251	0.0170585	YDR024W
2185.91	-1.59016	0.0805228	-19.7479	8.36e-87	5.39e-85	YJL134W
4960.91	-1.58959	0.279414	-5.68902	1.28e-08	4e-08	YJL082W
3148.5	-1.58712	0.127398	-12.4579	1.27e-35	1.77e-34	YGL058W
1480.16	-1.58647	0.310804	-5.10442	3.32e-07	9.1e-07	YNL124W
1252.69	-1.58591	0.0965029	-16.4338	1.1e-60	3.68e-59	YPR047W
1637.8	-1.58368	0.176725	-8.96129	3.21e-19	2.09e-18	YJR115W
4151.17	-1.58352	0.22638	-6.99493	2.65e-12	1.11e-11	YLR350W
5358.17	-1.5835	0.117714	-13.4521	2.99e-41	5.2e-40	YLR375W
2545.64	-1.5829	0.142762	-11.0877	1.44e-28	1.51e-27	YIL099W
6206.07	-1.58103	0.094896	-16.6606	2.53e-62	8.79e-61	YNL101W
1638.37	-1.57981	0.101199	-15.611	6.13e-55	1.72e-53	YOR377W
577.617	-1.57678	0.182329	-8.64799	5.24e-18	3.21e-17	YNL234W
73.4621	-1.57612	0.253683	-6.21296	5.2e-10	1.83e-09	YOL106W
2604.28	-1.57371	0.15178	-10.3684	3.45e-25	3.07e-24	YCL008C
161.018	-1.57117	0.224054	-7.01244	2.34e-12	9.83e-12	YOL015W
1943.89	-1.56985	0.209155	-7.50567	6.11e-14	2.89e-13	YLR224W
3358.98	-1.56844	0.0622307	-25.2037	3.65e-140	6.1e-138	YGR033C
34.6923	-1.56799	0.625587	-2.50642	0.012196	0.0195478	YOR316C-A
1845.14	-1.56296	0.0871626	-17.9315	6.69e-72	2.97e-70	YFR029W
426.263	-1.56078	0.129214	-12.0791	1.36e-33	1.77e-32	YGL039W
19447.9	-1.56073	0.185157	-8.4292	3.48e-17	2.03e-16	YJR077C
4261.4	-1.55861	0.101832	-15.3056	7.01e-53	1.83e-51	YOR332W
6168.52	-1.5559	0.147247	-10.5666	4.25e-26	3.98e-25	YBL033C
2162.51	-1.55423	0.108557	-14.3171	1.71e-46	3.58e-45	YHR032W
210.962	-1.55361	0.269384	-5.76728	8.06e-09	2.57e-08	YNL328C
2997.28	-1.5532	0.17669	-8.79055	1.49e-18	9.4e-18	YHL020C
31.3691	-1.55211	0.474126	-3.27363	0.00106174	0.00197978	YGR242W
2552.87	-1.55184	0.110346	-14.0634	6.38e-45	1.27e-43	YOR081C
601.145	-1.54928	0.134322	-11.5341	8.88e-31	1.02e-29	YPL245W
5494.57	-1.54769	0.0588347	-26.3058	1.65e-152	3.35e-150	YPL087W
2650.95	-1.54419	0.134721	-11.4622	2.04e-30	2.32e-29	YEL006W
9748.39	-1.54413	0.11235	-13.7439	5.54e-43	1.02e-41	YJR105W
1318.44	-1.54356	0.135686	-11.376	5.51e-30	6.1e-29	YDL159W
6359.95	-1.54307	0.094801	-16.2769	1.44e-59	4.62e-58	YNL157W
672.101	-1.53848	0.119378	-12.8874	5.3e-38	8.26e-37	YOR226C
1513.26	-1.53821	0.167418	-9.18786	4.01e-20	2.72e-19	YOR066W
664.542	-1.53778	0.121916	-12.6134	1.78e-36	2.6e-35	YKL119C
2731.56	-1.53155	0.164789	-9.294	1.49e-20	1.04e-19	YKL186C
2061.1	-1.52957	0.153009	-9.99658	1.58e-23	1.29e-22	YFL054C
1104.06	-1.52433	0.197993	-7.69893	1.37e-14	6.75e-14	YGR051C
1877.83	-1.52381	0.240944	-6.32433	2.54e-10	9.17e-10	YBR083W
877.445	-1.52282	0.120383	-12.6497	1.12e-36	1.67e-35	YHR058C
251.625	-1.52257	0.241578	-6.30259	2.93e-10	1.05e-09	YPR202W
66.2926	-1.51877	0.390296	-3.89134	9.97e-05	0.000210531	YHR093W
2245.19	-1.51817	0.250412	-6.06268	1.34e-09	4.56e-09	YBR004C
212.038	-1.51783	0.213358	-7.11399	1.13e-12	4.84e-12	YDR535C
681.869	-1.51586	0.158904	-9.53948	1.44e-21	1.06e-20	YDR209C
1775.07	-1.51497	0.361962	-4.18543	2.85e-05	6.4e-05	YOL032W
1097.2	-1.51402	0.176999	-8.55385	1.19e-17	7.16e-17	YOR179C
3101.26	-1.51255	0.0789956	-19.1473	1.02e-81	5.99e-80	YNR033W
634.331	-1.5094	0.170855	-8.83444	1.01e-18	6.38e-18	YPL272C
27.8041	-1.50647	0.524356	-2.873	0.00406593	0.00700441	YLR123C
4678.97	-1.50537	0.166306	-9.05182	1.41e-19	9.29e-19	YOR283W
38.1432	-1.5049	0.440213	-3.41857	0.000629504	0.00121053	YGR176W
6692.75	-1.50415	0.214775	-7.00338	2.5e-12	1.05e-11	YOR247W
1416.61	-1.5032	0.123216	-12.1997	3.12e-34	4.18e-33	YGR241C
732.835	-1.50193	0.172302	-8.7168	2.86e-18	1.78e-17	YIR018W
19596.6	-1.50133	0.214083	-7.01284	2.34e-12	9.81e-12	YBR286W
8694.83	-1.50128	0.215551	-6.96482	3.29e-12	1.37e-11	YNL005C
1499.34	-1.49991	0.28911	-5.18804	2.13e-07	5.94e-07	YLR008C
1429.69	-1.49643	0.142065	-10.5334	6.06e-26	5.63e-25	YJL046W
4224.97	-1.49409	0.237455	-6.29209	3.13e-10	1.12e-09	YHR112C
4397.3	-1.49204	0.251154	-5.94074	2.84e-09	9.42e-09	YKL062W
2648.46	-1.49159	0.21097	-7.07017	1.55e-12	6.6e-12	YLR107W
23584	-1.49012	0.139611	-10.6734	1.36e-26	1.3e-25	YCL043C
551.203	-1.48841	0.264447	-5.62838	1.82e-08	5.62e-08	YHR116W
3149.43	-1.48805	0.195191	-7.62355	2.47e-14	1.2e-13	YOR338W
3792.16	-1.48763	0.161125	-9.23275	2.64e-20	1.81e-19	YAL044C
604.403	-1.48689	0.244789	-6.07419	1.25e-09	4.26e-09	YDR433W
220.052	-1.48549	0.215256	-6.90106	5.16e-12	2.12e-11	YBR302C
56.94	-1.48281	0.408726	-3.62789	0.000285746	0.000573515	YGL074C
1931.6	-1.4804	0.245174	-6.03814	1.56e-09	5.28e-09	YGR194C
2327.31	-1.47984	0.100372	-14.7436	3.39e-49	7.78e-48	YDR261C
8108.13	-1.47811	0.166478	-8.87872	6.76e-19	4.33e-18	YNL015W
46.8724	-1.47652	0.503874	-2.93033	0.00338601	0.00589701	YDR230W
7410.44	-1.47634	0.117007	-12.6175	1.69e-36	2.48e-35	YBR082C
61.7564	-1.47335	0.390684	-3.77122	0.000162453	0.000334927	YLR111W
468.766	-1.47263	0.166786	-8.8295	1.05e-18	6.66e-18	YIL158W
1300.2	-1.46928	0.151518	-9.69712	3.1e-22	2.38e-21	YPL149W
5026.01	-1.46866	0.124934	-11.7555	6.61e-32	8.1e-31	YOL068C
3626.3	-1.46664	0.105915	-13.8473	1.32e-43	2.5e-42	YOL070C
20501.4	-1.46566	0.0794327	-18.4516	5.06e-76	2.5e-74	YBL045C
3813.9	-1.46465	0.0956914	-15.3059	6.98e-53	1.83e-51	YMR216C
23105.9	-1.4624	0.123976	-11.7958	4.1e-32	5.05e-31	YDR225W
4989.28	-1.46191	0.311808	-4.68849	2.75e-06	6.89e-06	YHR128W
11703.3	-1.46168	0.160749	-9.09296	9.64e-20	6.42e-19	YDR129C
3414.88	-1.45999	0.170152	-8.58051	9.45e-18	5.69e-17	YGR182C
1792.77	-1.45818	0.104141	-14.002	1.52e-44	2.97e-43	YPL224C
1282.74	-1.45701	0.168519	-8.64601	5.33e-18	3.26e-17	YNL046W
3878	-1.45676	0.279385	-5.21417	1.85e-07	5.19e-07	YOR045W
139.901	-1.45669	0.411831	-3.5371	0.000404549	0.00079965	YDL241W
8663.22	-1.45662	0.26042	-5.59332	2.23e-08	6.82e-08	YJL141C
5013.54	-1.45186	0.0782641	-18.5508	8.04e-77	4.06e-75	YBR112C
4395.68	-1.4516	0.129014	-11.2515	2.28e-29	2.48e-28	YOR327C
4916.39	-1.45112	0.153086	-9.47909	2.57e-21	1.88e-20	YKR071C
13974.5	-1.44753	0.185101	-7.82025	5.27e-15	2.65e-14	YGR034W
5306.83	-1.44657	0.18051	-8.01375	1.11e-15	5.82e-15	YCR033W
5695.96	-1.44588	0.194218	-7.44464	9.72e-14	4.53e-13	YAL012W
74.7413	-1.44465	0.634629	-2.27637	0.0228237	0.0351304	Q0105
48.807	-1.44279	0.557155	-2.58957	0.00960947	0.0156601	YOR183W
3572.24	-1.44279	0.092634	-15.5752	1.07e-54	2.97e-53	YNL169C
1136.95	-1.44259	0.109849	-13.1325	2.14e-39	3.54e-38	YLR455W
891.566	-1.44037	0.126708	-11.3677	6.06e-30	6.7e-29	YMR211W
3342.14	-1.44	0.355781	-4.04744	5.18e-05	0.000112977	YFR030W
3925.08	-1.43903	0.137259	-10.4841	1.02e-25	9.37e-25	YNL284C
1038.42	-1.43378	0.103569	-13.8438	1.39e-43	2.62e-42	YLR036C
6340.01	-1.4336	0.119598	-11.9869	4.16e-33	5.34e-32	YGR270W
733.008	-1.42985	0.169933	-8.41418	3.96e-17	2.3e-16	YOL159C-A
9250	-1.42487	0.274388	-5.19288	2.07e-07	5.79e-07	YNL067W
68.5788	-1.42277	0.453349	-3.13837	0.00169893	0.00307383	YOR313C
9313.46	-1.41485	0.155405	-9.10428	8.68e-20	5.79e-19	YER026C
6466.88	-1.41244	0.130136	-10.8535	1.92e-27	1.91e-26	YKL026C
1011.5	-1.41212	0.220172	-6.41374	1.42e-10	5.24e-10	YML064C
2737.01	-1.412	0.0668468	-21.1229	4.9e-99	3.99e-97	YOR299W
12990.4	-1.41188	0.180857	-7.8066	5.88e-15	2.95e-14	YPR184W
7108.02	-1.40917	0.222801	-6.32481	2.54e-10	9.14e-10	YBR287W
2613.73	-1.40878	0.075644	-18.6238	2.06e-77	1.07e-75	YMR022W
13883.1	-1.40794	0.18332	-7.68022	1.59e-14	7.78e-14	YDL048C
1074.46	-1.40535	0.359413	-3.91013	9.22e-05	0.000195505	YDL059C
752.145	-1.4049	0.102612	-13.6914	1.14e-42	2.07e-41	YDL008W
5257.9	-1.40213	0.131588	-10.6554	1.64e-26	1.57e-25	YBR145W
3851.92	-1.40039	0.165848	-8.44382	3.07e-17	1.8e-16	YPL169C
8950.61	-1.39992	0.193664	-7.22862	4.88e-13	2.16e-12	YML085C
47.3143	-1.3988	0.549046	-2.54769	0.0108438	0.0175358	YDR098C-B
423.422	-1.39871	0.280821	-4.98079	6.33e-07	1.69e-06	YPR153W
6327.58	-1.39847	0.118288	-11.8226	2.98e-32	3.7e-31	YPL055C
1553.56	-1.39243	0.10118	-13.7618	4.33e-43	7.99e-42	YDR197W
2652.48	-1.39127	0.217102	-6.40837	1.47e-10	5.42e-10	YDR476C
1193.67	-1.38809	0.138078	-10.0529	8.92e-24	7.41e-23	YMR040W
7010.97	-1.38749	0.191016	-7.26373	3.77e-13	1.68e-12	YGL006W
887.904	-1.38725	0.292075	-4.74965	2.04e-06	5.17e-06	YDR453C
7723.84	-1.38709	0.163493	-8.48413	2.17e-17	1.28e-16	YBR106W
2251.12	-1.38292	0.152608	-9.06189	1.28e-19	8.49e-19	YJL192C
16872.3	-1.38254	0.165689	-8.34419	7.17e-17	4.11e-16	YBR162C
861.651	-1.38221	0.25956	-5.32522	1.01e-07	2.89e-07	YOR288C
743.094	-1.37604	0.232324	-5.92291	3.16e-09	1.04e-08	YGL068W
225.165	-1.37334	0.157838	-8.70093	3.29e-18	2.04e-17	YHR032W-A
2066.96	-1.37219	0.124181	-11.0499	2.19e-28	2.28e-27	YBL086C
30.6556	-1.3716	0.452985	-3.02792	0.0024624	0.00437022	YNL089C
2091.41	-1.36911	0.120646	-11.3482	7.57e-30	8.35e-29	YGL157W
1088.28	-1.36668	0.102026	-13.3955	6.43e-41	1.1e-39	YBL014C
4294.46	-1.36617	0.0996398	-13.7111	8.71e-43	1.59e-41	YOR098C
4896.86	-1.36438	0.238492	-5.72085	1.06e-08	3.35e-08	YGL192W
3254.83	-1.36327	0.144272	-9.44927	3.41e-21	2.48e-20	YBR160W
668.708	-1.36292	0.129379	-10.5343	6e-26	5.59e-25	YDR268W
15895.2	-1.36274	0.217136	-6.27597	3.47e-10	1.24e-09	YGR204W
7890.47	-1.36115	0.229191	-5.93896	2.87e-09	9.52e-09	YNR017W
866.858	-1.36094	0.106839	-12.7382	3.63e-37	5.5e-36	YIR042C
1385.66	-1.35833	0.164853	-8.23966	1.73e-16	9.59e-16	YNL217W
2849.14	-1.34995	0.231925	-5.82065	5.86e-09	1.9e-08	YNL093W
14988	-1.34945	0.12871	-10.4845	1.02e-25	9.35e-25	YOR007C
4624.97	-1.34613	0.166435	-8.08803	6.06e-16	3.23e-15	YER003C
315.803	-1.34524	0.271149	-4.96127	7e-07	1.86e-06	YGR050C
372.694	-1.34522	0.186015	-7.23174	4.77e-13	2.11e-12	YDR185C
423.324	-1.34482	0.221749	-6.0646	1.32e-09	4.51e-09	YER158W-A
986.334	-1.3436	0.0999474	-13.4431	3.38e-41	5.86e-40	YCL004W
15.1498	-1.34125	0.630011	-2.12893	0.0332601	0.0497147	YOR394C-A
159.145	-1.33925	0.27802	-4.81709	1.46e-06	3.74e-06	YPR146C
589.478	-1.3392	0.12283	-10.9029	1.12e-27	1.13e-26	YLR183C
5209.54	-1.33752	0.147954	-9.04011	1.57e-19	1.03e-18	YML034W
42472	-1.33724	0.105378	-12.69	6.72e-37	1.01e-35	YJR121W
6129.5	-1.3359	0.160011	-8.34883	6.89e-17	3.96e-16	YLR203C
17938.3	-1.33553	0.133751	-9.98524	1.77e-23	1.44e-22	YJL166W
224.851	-1.33473	0.269292	-4.95644	7.18e-07	1.91e-06	YEL045C
40.7231	-1.33394	0.456684	-2.92092	0.00349001	0.00606194	YJL169W
1530.83	-1.33262	0.105455	-12.6369	1.32e-36	1.97e-35	YAL022C
2728.39	-1.33159	0.201997	-6.59212	4.34e-11	1.66e-10	YML052W
769.341	-1.33152	0.109581	-12.151	5.66e-34	7.5e-33	YBR070C
5278.58	-1.33101	0.105342	-12.6351	1.35e-36	2.01e-35	YGL150C
646.251	-1.32992	0.162693	-8.17441	2.97e-16	1.62e-15	YOL158C
3612.55	-1.32923	0.149438	-8.89488	5.85e-19	3.75e-18	YOR021C
3388.67	-1.32723	0.130509	-10.1696	2.71e-24	2.31e-23	YML076C
802.607	-1.3249	0.229404	-5.7754	7.68e-09	2.46e-08	YHR031C
1672.09	-1.32442	0.117702	-11.2523	2.26e-29	2.46e-28	YJL044C
148.611	-1.32402	0.218277	-6.06577	1.31e-09	4.48e-09	YNL043C
2583.62	-1.32284	0.102472	-12.9093	3.99e-38	6.24e-37	YNL216W
827.6	-1.32205	0.141281	-9.35756	8.16e-21	5.81e-20	YOR083W
2640.65	-1.31384	0.0725268	-18.1153	2.41e-73	1.1e-71	YKL008C
5189.9	-1.31321	0.0917455	-14.3136	1.8e-46	3.75e-45	YDR208W
2093.28	-1.31193	0.205538	-6.38289	1.74e-10	6.37e-10	YDR202C
1494.15	-1.31137	0.0955291	-13.7275	6.95e-43	1.28e-41	YDR280W
2874.13	-1.30663	0.0798253	-16.3686	3.2e-60	1.06e-58	YPR114W
859.755	-1.30611	0.250916	-5.20538	1.94e-07	5.43e-07	YKL166C
3346.49	-1.306	0.200212	-6.52307	6.89e-11	2.6e-10	YMR206W
80.061	-1.30491	0.300268	-4.34582	1.39e-05	3.23e-05	YLR122C
7777.46	-1.30467	0.130203	-10.0203	1.24e-23	1.03e-22	YAL023C
1005.96	-1.30123	0.163256	-7.9705	1.58e-15	8.19e-15	YLR141W
1227.23	-1.30014	0.140283	-9.26797	1.9e-20	1.32e-19	YGR108W
151.724	-1.2958	0.225971	-5.73438	9.79e-09	3.1e-08	YGL175C
729.459	-1.29569	0.135849	-9.53772	1.46e-21	1.08e-20	YGL179C
190.565	-1.29376	0.193682	-6.67981	2.39e-11	9.36e-11	YIR018C-A
768.591	-1.29366	0.167098	-7.74192	9.79e-15	4.86e-14	YFL031C-A
1020.96	-1.29229	0.2072	-6.23691	4.46e-10	1.58e-09	YDL248W
824.212	-1.29091	0.14317	-9.01666	1.94e-19	1.28e-18	YLR233C
4021.33	-1.29038	0.0995471	-12.9625	2e-38	3.19e-37	YKR031C
4709.15	-1.28849	0.107484	-11.9877	4.12e-33	5.3e-32	YMR318C
8056.1	-1.28727	0.112565	-11.4357	2.77e-30	3.11e-29	YEL021W
3017.42	-1.2846	0.246153	-5.21871	1.8e-07	5.07e-07	YDR296W
25573.6	-1.28304	0.141615	-9.06008	1.3e-19	8.62e-19	YBR085C-A
202.205	-1.28255	0.259785	-4.93695	7.94e-07	2.09e-06	YHR070C-A
8012.49	-1.28222	0.201962	-6.34882	2.17e-10	7.88e-10	YGR183C
2457	-1.28178	0.142886	-8.97062	2.95e-19	1.92e-18	YBR162W-A
6392.01	-1.28086	0.147394	-8.69005	3.62e-18	2.24e-17	YCR009C
2856.49	-1.27913	0.253286	-5.05012	4.42e-07	1.2e-06	YDR237W
22.7205	-1.27818	0.481786	-2.65301	0.00797764	0.0131754	YPR159C-A
21632.3	-1.27502	0.114107	-11.1739	5.47e-29	5.84e-28	YDL185W
250.41	-1.27486	0.280406	-4.54647	5.46e-06	1.33e-05	YMR069W
2803.1	-1.27473	0.0912607	-13.968	2.45e-44	4.76e-43	YGR028W
4103.71	-1.27273	0.13577	-9.37411	6.98e-21	4.98e-20	YGR070W
16.4308	-1.27169	0.555922	-2.28754	0.0221645	0.0341722	YBL012C
381.236	-1.27121	0.183894	-6.91272	4.75e-12	1.96e-11	YLR125W
826.244	-1.26979	0.1176	-10.7976	3.53e-27	3.49e-26	YDR400W
6939.59	-1.26848	0.373157	-3.39933	0.000675514	0.00129328	YJR096W
363.279	-1.2679	0.1831	-6.92461	4.37e-12	1.81e-11	YBR066C
5930.47	-1.26775	0.260582	-4.86506	1.14e-06	2.97e-06	YDL210W
1448.85	-1.26766	0.0967741	-13.0991	3.33e-39	5.44e-38	YEL041W
3419.03	-1.26475	0.081422	-15.5333	2.06e-54	5.68e-53	YKL068W
24632.6	-1.26415	0.14628	-8.64199	5.52e-18	3.37e-17	YDL055C
1637.99	-1.26401	0.128858	-9.80937	1.03e-22	8.07e-22	YNL044W
671.924	-1.26118	0.198857	-6.34213	2.27e-10	8.22e-10	YMR177W
825.095	-1.26086	0.135787	-9.28558	1.61e-20	1.12e-19	YDR124W
10347.7	-1.26082	0.203962	-6.18162	6.34e-10	2.22e-09	YJL158C
72.3756	-1.25972	0.322848	-3.90191	9.54e-05	0.000201873	YPR012W
13667.2	-1.25515	0.221845	-5.65777	1.53e-08	4.77e-08	YLR257W
538.805	-1.25325	0.142664	-8.78464	1.57e-18	9.89e-18	YER134C
6620.06	-1.25122	0.171881	-7.27959	3.35e-13	1.5e-12	YNL145W
2753.03	-1.25047	0.15358	-8.14212	3.88e-16	2.1e-15	YFR034C
336.111	-1.24936	0.323848	-3.85786	0.000114385	0.000239848	YGL258W
3709.84	-1.24931	0.171867	-7.26905	3.62e-13	1.62e-12	YDL231C
396.682	-1.24926	0.279635	-4.46748	7.91e-06	1.9e-05	YER187W
5956.9	-1.24843	0.195865	-6.37392	1.84e-10	6.74e-10	YLR069C
1262.96	-1.24771	0.231202	-5.39662	6.79e-08	1.98e-07	YFR011C
3603.57	-1.24684	0.149574	-8.33596	7.69e-17	4.39e-16	YGR125W
4696.05	-1.24541	0.09967	-12.4953	7.92e-36	1.11e-34	YOR220W
1688.34	-1.24482	0.0837674	-14.8605	5.95e-50	1.42e-48	YKR044W
2334.18	-1.24147	0.228921	-5.42314	5.86e-08	1.72e-07	YKL091C
589.094	-1.24048	0.249312	-4.97562	6.5e-07	1.74e-06	YHR070W
3773.58	-1.24014	0.182884	-6.78104	1.19e-11	4.76e-11	YJL094C
1106.66	-1.23661	0.173449	-7.1295	1.01e-12	4.34e-12	YCR105W
7567.5	-1.23449	0.0649179	-19.0161	1.25e-80	7.11e-79	YML110C
228.061	-1.23369	0.214711	-5.74583	9.15e-09	2.91e-08	YIR027C
3620.23	-1.23293	0.0963348	-12.7983	1.68e-37	2.57e-36	YJL039C
1493.38	-1.2326	0.17351	-7.10393	1.21e-12	5.2e-12	YDR079W
67.5573	-1.23182	0.386472	-3.18736	0.0014358	0.00262987	YMR315W-A
4142.49	-1.23118	0.173753	-7.08582	1.38e-12	5.91e-12	YBR114W
29769.3	-1.22675	0.126846	-9.67119	4e-22	3.05e-21	YNL055C
101.246	-1.22633	0.252358	-4.85948	1.18e-06	3.05e-06	YJL218W
1970.96	-1.22619	0.147652	-8.30459	1e-16	5.68e-16	YDR151C
5715.54	-1.22545	0.321537	-3.81121	0.000138288	0.000287655	YJL079C
24878.9	-1.22373	0.240962	-5.0785	3.8e-07	1.04e-06	YDR074W
6215.52	-1.22296	0.100717	-12.1426	6.28e-34	8.28e-33	YMR043W
1419.49	-1.22228	0.328163	-3.7246	0.000195626	0.000399653	YOR385W
4547.52	-1.22185	0.229699	-5.31937	1.04e-07	2.98e-07	YNL274C
2493.2	-1.21856	0.108402	-11.2411	2.56e-29	2.78e-28	YIL087C
1600.65	-1.21819	0.125117	-9.73643	2.11e-22	1.63e-21	YBR182C
2659.28	-1.21645	0.090352	-13.4634	2.57e-41	4.47e-40	YDR189W
999.23	-1.21494	0.219321	-5.53957	3.03e-08	9.11e-08	YEL070W
864.847	-1.21055	0.158448	-7.64001	2.17e-14	1.06e-13	YML021C
1007.86	-1.20926	0.242808	-4.98032	6.35e-07	1.7e-06	YCL019W
12072.8	-1.20776	0.204215	-5.91414	3.34e-09	1.1e-08	YBR214W
2197.8	-1.20654	0.0952794	-12.6632	9.46e-37	1.42e-35	YNL073W
36683.6	-1.2049	0.227265	-5.30172	1.15e-07	3.28e-07	YGL255W
1047.96	-1.2029	0.0954092	-12.6078	1.91e-36	2.77e-35	YHR149C
1106.73	-1.20194	0.171997	-6.98814	2.79e-12	1.16e-11	YPR052C
281.357	-1.19879	0.157067	-7.63232	2.31e-14	1.12e-13	YNL128W
2026.59	-1.19778	0.13743	-8.71557	2.89e-18	1.8e-17	YMR042W
3312.86	-1.1974	0.0977977	-12.2436	1.82e-34	2.46e-33	YBR202W
53868.6	-1.19539	0.304861	-3.92109	8.82e-05	0.000187248	YCL040W
4167.75	-1.19447	0.184347	-6.47946	9.21e-11	3.44e-10	YER023W
1877	-1.19299	0.195296	-6.10861	1.01e-09	3.46e-09	YDL233W
873.667	-1.19218	0.128373	-9.28686	1.59e-20	1.11e-19	YLR176C
936.179	-1.19205	0.101918	-11.6962	1.33e-31	1.59e-30	YER087W
1935.1	-1.19152	0.133701	-8.91183	5.02e-19	3.25e-18	YPL132W
1670.66	-1.19108	0.108705	-10.9571	6.15e-28	6.22e-27	YDR049W
8483.21	-1.19024	0.162255	-7.33563	2.21e-13	1e-12	YDL020C
220.5	-1.18898	0.262724	-4.52557	6.02e-06	1.46e-05	YER133W-A
31.3056	-1.18877	0.442459	-2.68673	0.00721549	0.0120019	YLR416C
2497.44	-1.18729	0.132155	-8.98408	2.61e-19	1.7e-18	YHR079C
60931.3	-1.18692	0.19574	-6.06373	1.33e-09	4.53e-09	YLR110C
11295.8	-1.18642	0.204118	-5.81241	6.16e-09	1.99e-08	YMR122W-A
1679.15	-1.18577	0.177667	-6.67413	2.49e-11	9.72e-11	YLR201C
1421.29	-1.18511	0.329157	-3.60044	0.000317684	0.000635857	YNL141W
1320.15	-1.18376	0.11037	-10.7253	7.74e-27	7.53e-26	YGR099W
97.4951	-1.17968	0.283086	-4.16721	3.08e-05	6.92e-05	YFL002W-A
5116.7	-1.1713	0.219357	-5.3397	9.31e-08	2.68e-07	YDR019C
7744.04	-1.17034	0.206691	-5.66228	1.49e-08	4.65e-08	YJL143W
1813.45	-1.16973	0.190368	-6.14459	8.02e-10	2.79e-09	YPR190C
1985.43	-1.16936	0.105244	-11.1109	1.11e-28	1.17e-27	YJR106W
266.318	-1.16817	0.487832	-2.39462	0.0166374	0.0261835	YLR255C
11912.2	-1.16739	0.212425	-5.49556	3.89e-08	1.16e-07	YAL039C
962.098	-1.16732	0.115518	-10.105	5.25e-24	4.4e-23	YBR252W
256.45	-1.16562	0.204779	-5.69208	1.25e-08	3.93e-08	YEL059C-A
1789.1	-1.16371	0.144372	-8.06051	7.6e-16	4.02e-15	YHR156C
58.88	-1.16327	0.288222	-4.03601	5.44e-05	0.000118222	YER087C-A
4181.72	-1.16219	0.120859	-9.61604	6.84e-22	5.15e-21	YER079W
2664.04	-1.16206	0.0896538	-12.9617	2.02e-38	3.22e-37	YNR047W
7751.26	-1.1584	0.07298	-15.8728	9.77e-57	2.91e-55	YGL252C
932.649	-1.15831	0.169363	-6.83922	7.96e-12	3.22e-11	YGR288W
6296.2	-1.15658	0.0991752	-11.662	1.99e-31	2.36e-30	YIL088C
3218.71	-1.15657	0.141071	-8.19849	2.43e-16	1.34e-15	YFR018C
4454.74	-1.1548	0.109052	-10.5894	3.34e-26	3.15e-25	YJL078C
1386.75	-1.15184	0.153355	-7.51096	5.87e-14	2.78e-13	YKR069W
2210.54	-1.15152	0.0727626	-15.8257	2.07e-56	6.1e-55	YNL197C
1454.76	-1.15114	0.0911603	-12.6277	1.49e-36	2.19e-35	YIL152W
438.983	-1.151	0.155631	-7.39566	1.41e-13	6.48e-13	YGR152C
674.107	-1.1493	0.223628	-5.13934	2.76e-07	7.61e-07	YBR138C
24427.4	-1.14736	0.0670424	-17.1139	1.17e-65	4.48e-64	YHR099W
3379.82	-1.14674	0.193538	-5.92516	3.12e-09	1.03e-08	YOR176W
1986.26	-1.14479	0.125193	-9.14419	6.01e-20	4.04e-19	YER033C
70.2763	-1.14456	0.271122	-4.22159	2.43e-05	5.52e-05	YDL034W
9494.95	-1.1441	0.134081	-8.53291	1.43e-17	8.54e-17	YNL305C
221.618	-1.1439	0.327921	-3.48832	0.000486059	0.000950674	YOR121C
5452.36	-1.14353	0.11496	-9.94719	2.59e-23	2.1e-22	YBL002W
1634.09	-1.14313	0.120013	-9.52502	1.65e-21	1.22e-20	YJL212C
989.746	-1.14156	0.193917	-5.88685	3.94e-09	1.29e-08	YPL155C
1319.9	-1.13949	0.110006	-10.3584	3.83e-25	3.41e-24	YBR185C
1525.89	-1.13816	0.0884387	-12.8695	6.68e-38	1.04e-36	YLR239C
1216.53	-1.1366	0.243065	-4.67611	2.92e-06	7.29e-06	YDR089W
5405.52	-1.13618	0.235242	-4.82981	1.37e-06	3.52e-06	YGR019W
1912.08	-1.13604	0.14728	-7.71344	1.22e-14	6.05e-14	YGL002W
7123.09	-1.13498	0.147332	-7.70356	1.32e-14	6.53e-14	YIL043C
1118.06	-1.13491	0.210905	-5.38116	7.4e-08	2.15e-07	YCL036W
13973.8	-1.13197	0.134677	-8.40506	4.28e-17	2.48e-16	YLR028C
1412.83	-1.1311	0.156463	-7.22915	4.86e-13	2.15e-12	YPR105C
1013.04	-1.12965	0.251176	-4.49743	6.88e-06	1.66e-05	YKR011C
850.491	-1.12823	0.24796	-4.55004	5.36e-06	1.31e-05	YPR120C
4128.86	-1.12805	0.0750204	-15.0366	4.22e-51	1.05e-49	YJR117W
3153.1	-1.12717	0.102666	-10.979	4.82e-28	4.91e-27	YKR038C
2605.66	-1.12523	0.128225	-8.77539	1.7e-18	1.07e-17	YLL013C
1658.9	-1.1244	0.22555	-4.98514	6.19e-07	1.66e-06	YDR527W
565.454	-1.12436	0.18404	-6.1093	1e-09	3.45e-09	YNR010W
559.922	-1.12423	0.20219	-5.56027	2.69e-08	8.15e-08	YLR099W-A
8201.34	-1.12388	0.0966886	-11.6237	3.12e-31	3.65e-30	YPR181C
1776.85	-1.12332	0.0986243	-11.3899	4.7e-30	5.23e-29	YHR207C
5517.69	-1.12185	0.197307	-5.68581	1.3e-08	4.08e-08	YDR011W
22807.4	-1.12175	0.150157	-7.47053	7.99e-14	3.74e-13	YOR317W
634.423	-1.12151	0.17895	-6.26713	3.68e-10	1.31e-09	YGR205W
132.27	-1.12101	0.26135	-4.28929	1.79e-05	4.13e-05	YLR202C
476.827	-1.12088	0.285258	-3.92937	8.52e-05	0.000181389	YPR195C
7770.42	-1.11986	0.076729	-14.595	3.02e-48	6.66e-47	YLR399C
4628.29	-1.11862	0.0712808	-15.6932	1.68e-55	4.85e-54	YLL043W
386.044	-1.11617	0.149315	-7.47527	7.7e-14	3.62e-13	YPL124W
1686.58	-1.11617	0.152392	-7.3243	2.4e-13	1.09e-12	YDL133W
4114.02	-1.11492	0.253896	-4.39125	1.13e-05	2.66e-05	YJL063C
4992.79	-1.11249	0.137652	-8.08191	6.38e-16	3.39e-15	YNL137C
3327.77	-1.11235	0.104108	-10.6846	1.2e-26	1.16e-25	YJL081C
1753.09	-1.11212	0.188858	-5.88869	3.89e-09	1.28e-08	YIL118W
2993.47	-1.11092	0.0960202	-11.5696	5.87e-31	6.8e-30	YLL051C
943.126	-1.10989	0.146189	-7.59219	3.15e-14	1.52e-13	YIR039C
1579.14	-1.10737	0.160513	-6.8989	5.24e-12	2.15e-11	YMR036C
4037.04	-1.10627	0.120201	-9.20351	3.46e-20	2.36e-19	YDR487C
728.422	-1.1054	0.130394	-8.47736	2.3e-17	1.36e-16	YNL025C
8962.83	-1.10358	0.246774	-4.47201	7.75e-06	1.86e-05	YMR196W
488.474	-1.09851	0.168326	-6.52607	6.75e-11	2.55e-10	YBL097W
715.023	-1.09788	0.159214	-6.89561	5.36e-12	2.2e-11	YIL164C
110.731	-1.09687	0.352567	-3.11109	0.00186401	0.00335573	YMR194C-A
3074.35	-1.09491	0.0953796	-11.4795	1.67e-30	1.9e-29	YMR140W
32.6235	-1.09442	0.434515	-2.51872	0.0117781	0.0189292	YBR206W
2990.47	-1.09428	0.105519	-10.3704	3.38e-25	3.01e-24	YEL047C
1275.3	-1.09418	0.147659	-7.41021	1.26e-13	5.84e-13	YJL096W
4665.73	-1.09411	0.169707	-6.44706	1.14e-10	4.23e-10	YDR508C
2312.29	-1.09334	0.159824	-6.84089	7.87e-12	3.19e-11	YNL168C
478.774	-1.09147	0.195954	-5.57003	2.55e-08	7.73e-08	YEL072W
2433.76	-1.09107	0.131529	-8.29529	1.08e-16	6.12e-16	YJR021C
870.807	-1.08923	0.263525	-4.13329	3.58e-05	7.96e-05	YOR025W
4163.27	-1.08779	0.208334	-5.22138	1.78e-07	5e-07	YKL213C
1180.77	-1.08735	0.204134	-5.32667	1e-07	2.87e-07	YIL002W-A
5524.86	-1.08708	0.0839952	-12.9422	2.6e-38	4.09e-37	YGR267C
2191.02	-1.08704	0.203329	-5.34622	8.98e-08	2.59e-07	YKL053C-A
28.93	-1.08593	0.441753	-2.45824	0.0139621	0.0222308	YIL054W
778.894	-1.08523	0.23567	-4.60488	4.13e-06	1.02e-05	YER180C
3402.93	-1.08358	0.168814	-6.41874	1.37e-10	5.08e-10	YML130C
566.119	-1.08341	0.12749	-8.49797	1.93e-17	1.14e-16	YDR191W
13786.2	-1.08323	0.118473	-9.14323	6.06e-20	4.08e-19	YKL151C
2955.35	-1.08202	0.236453	-4.57605	4.74e-06	1.16e-05	YGR149W
2568.73	-1.08097	0.106883	-10.1135	4.81e-24	4.04e-23	YOR311C
5841.1	-1.07961	0.111004	-9.72588	2.34e-22	1.8e-21	YDL095W
2935.23	-1.07834	0.085425	-12.6233	1.57e-36	2.31e-35	YDR292C
3036.99	-1.07719	0.119498	-9.01424	1.98e-19	1.3e-18	YKR049C
925.588	-1.07303	0.137172	-7.82254	5.18e-15	2.61e-14	YKL194C
3238.17	-1.07234	0.0732989	-14.6297	1.82e-48	4.03e-47	YPR019W
102.383	-1.07165	0.319256	-3.35671	0.000788772	0.00149431	YLR124W
3378.42	-1.06949	0.162362	-6.58708	4.49e-11	1.71e-10	YIL015W
3338.27	-1.06818	0.193064	-5.53275	3.15e-08	9.46e-08	YDR175C
346.261	-1.06516	0.150008	-7.10071	1.24e-12	5.31e-12	YIL009C-A
4725.7	-1.06474	0.194861	-5.4641	4.65e-08	1.38e-07	YKL129C
1296.18	-1.06366	0.149399	-7.11957	1.08e-12	4.66e-12	YPL112C
758.388	-1.05926	0.121115	-8.74596	2.21e-18	1.38e-17	YHL026C
1798.63	-1.05739	0.123601	-8.55483	1.18e-17	7.11e-17	YPL268W
22435.2	-1.05724	0.232747	-4.54245	5.56e-06	1.35e-05	YDL126C
248.369	-1.05661	0.229024	-4.61352	3.96e-06	9.77e-06	YGR240C-A
592.159	-1.05626	0.398366	-2.65147	0.00801412	0.013229	YBR209W
988.545	-1.05581	0.0939035	-11.2435	2.49e-29	2.71e-28	YPL039W
2917.57	-1.0548	0.0999867	-10.5494	5.11e-26	4.77e-25	YBR133C
3653.84	-1.05365	0.242489	-4.34513	1.39e-05	3.24e-05	YGR023W
850.04	-1.05098	0.106119	-9.90371	4.01e-23	3.22e-22	YOR301W
28143.6	-1.05019	0.146283	-7.17914	7.02e-13	3.05e-12	YFR033C
3615.37	-1.04953	0.174405	-6.01776	1.77e-09	5.95e-09	YMR020W
5148.65	-1.04881	0.14039	-7.47073	7.98e-14	3.74e-13	YPR016C
2477.39	-1.04526	0.0948268	-11.0228	2.97e-28	3.06e-27	YHL023C
255.009	-1.04407	0.243598	-4.28604	1.82e-05	4.19e-05	YFL019C
1062.41	-1.04402	0.282755	-3.69229	0.00022224	0.000450354	YPR157W
81.8408	-1.04274	0.330026	-3.15956	0.00158009	0.00287317	YOR072W
4409.35	-1.04258	0.146087	-7.13674	9.56e-13	4.12e-12	YPL049C
72.9311	-1.04211	0.342769	-3.04027	0.00236363	0.00420179	YKL037W
2059.03	-1.04202	0.0973071	-10.7086	9.28e-27	9e-26	YDR326C
193.251	-1.04118	0.212323	-4.90378	9.4e-07	2.47e-06	YEL067C
1232.79	-1.03986	0.17794	-5.84391	5.1e-09	1.66e-08	YHR004C
4240.54	-1.03765	0.155611	-6.66822	2.59e-11	1.01e-10	YDR494W
3280.19	-1.03705	0.0704636	-14.7175	4.98e-49	1.13e-47	YPR004C
527.154	-1.037	0.279565	-3.70931	0.000207821	0.000423224	Q0065
99.4452	-1.03599	0.277432	-3.73422	0.000188296	0.000385768	YGR122C-A
4300.95	-1.03448	0.133137	-7.77004	7.85e-15	3.92e-14	YOR202W
8182.62	-1.03139	0.111973	-9.21101	3.23e-20	2.21e-19	YER036C
682.054	-1.03023	0.14071	-7.32166	2.45e-13	1.11e-12	YLL062C
7406.35	-1.0284	0.214645	-4.79117	1.66e-06	4.25e-06	YBR139W
3155.17	-1.02832	0.130321	-7.89066	3.01e-15	1.54e-14	YNL100W
2528.44	-1.02784	0.078396	-13.1108	2.85e-39	4.67e-38	YLR274W
1059.78	-1.02762	0.143787	-7.14683	8.88e-13	3.84e-12	YDL142C
1588.26	-1.02609	0.12559	-8.17019	3.08e-16	1.68e-15	YOL033W
127.682	-1.02589	0.289307	-3.54603	0.000391076	0.000774428	YAL016C-B
90.0511	-1.02536	0.363652	-2.81962	0.00480805	0.00820263	YML058W-A
13939.6	-1.02458	0.193896	-5.28419	1.26e-07	3.59e-07	YNL079C
5533.29	-1.02419	0.087417	-11.7162	1.05e-31	1.27e-30	YJL042W
1387.38	-1.02217	0.175803	-5.81427	6.09e-09	1.97e-08	YLR209C
2140.24	-1.02188	0.128766	-7.93593	2.09e-15	1.07e-14	YNL290W
3407.3	-1.02085	0.123617	-8.25814	1.48e-16	8.27e-16	YDR408C
854.76	-1.01954	0.10914	-9.34153	9.5e-21	6.72e-20	YGL063W
6926.4	-1.01859	0.17324	-5.87968	4.11e-09	1.35e-08	YML048W
1948.45	-1.01705	0.215052	-4.72931	2.25e-06	5.7e-06	YMR157C
7687.98	-1.01703	0.129674	-7.84302	4.4e-15	2.23e-14	YIR006C
2587.3	-1.01697	0.217567	-4.67429	2.95e-06	7.35e-06	YGL163C
1252.82	-1.01657	0.0850959	-11.9462	6.8e-33	8.67e-32	YPR147C
966.211	-1.01636	0.242184	-4.19663	2.71e-05	6.11e-05	YDL101C
487.092	-1.01208	0.196959	-5.13853	2.77e-07	7.64e-07	YFR036W
2890.36	-1.01108	0.147297	-6.86422	6.69e-12	2.71e-11	YIL106W
831.98	-1.00792	0.139852	-7.20705	5.72e-13	2.51e-12	YER104W
3100.63	-1.00792	0.168871	-5.96854	2.39e-09	7.99e-09	YBL093C
2472.7	-1.00742	0.193305	-5.21153	1.87e-07	5.26e-07	YLR301W
2079.39	-1.00609	0.181815	-5.53362	3.14e-08	9.42e-08	YKR088C
1623.36	-1.00578	0.0950351	-10.5833	3.56e-26	3.34e-25	YDR444W
3027.24	-1.00386	0.0857921	-11.7011	1.26e-31	1.51e-30	YBL079W
1867.16	-1.00222	0.168322	-5.95421	2.61e-09	8.71e-09	YER019W
1435.34	-1.00072	0.178961	-5.59182	2.25e-08	6.88e-08	YOR321W
3095.74	-1.00032	0.120194	-8.32251	8.61e-17	4.89e-16	YLR001C
711.321	-1.00011	0.115764	-8.63927	5.66e-18	3.44e-17	YDL033C
4899.22	-1.00011	0.122515	-8.16311	3.26e-16	1.78e-15	YAR042W
21492.8	-0.998598	0.343808	-2.90452	0.00367813	0.00636833	YCL064C
33.2117	-0.997158	0.407483	-2.44711	0.0144006	0.0228676	YIL020C-A
2981.92	-0.996808	0.107797	-9.24706	2.31e-20	1.6e-19	YDR246W
570.526	-0.995749	0.182964	-5.44232	5.26e-08	1.55e-07	Q0070
657.955	-0.995033	0.179045	-5.55744	2.74e-08	8.27e-08	YBL021C
3169.48	-0.994243	0.0998335	-9.95902	2.3e-23	1.87e-22	YLR347C
3063.92	-0.993618	0.116755	-8.51026	1.74e-17	1.03e-16	YBR183W
2588.98	-0.992938	0.183691	-5.40548	6.46e-08	1.89e-07	YMR041C
10529.2	-0.992515	0.0891605	-11.1318	8.79e-29	9.34e-28	YJR008W
13551.1	-0.989375	0.266068	-3.7185	0.000200407	0.000409037	YGR008C
11757.1	-0.983781	0.0630482	-15.6036	6.88e-55	1.92e-53	YLR330W
65.7425	-0.981807	0.33521	-2.92893	0.00340127	0.00592042	YPR126C
889.571	-0.981506	0.145405	-6.75018	1.48e-11	5.86e-11	YLR285W
2283.13	-0.980911	0.243519	-4.02807	5.62e-05	0.000122126	YJL062W-A
11555.7	-0.978812	0.244448	-4.00416	6.22e-05	0.000134439	YMR226C
2907.21	-0.976246	0.219454	-4.44853	8.65e-06	2.07e-05	YBR187W
1988.43	-0.975824	0.091489	-10.666	1.47e-26	1.41e-25	YOR192C
4233.38	-0.974829	0.362088	-2.69224	0.00709731	0.0118264	YKL103C
2120.71	-0.974431	0.152799	-6.37721	1.8e-10	6.6e-10	YOR084W
4209.05	-0.973945	0.0960287	-10.1422	3.59e-24	3.04e-23	YLR114C
189.608	-0.973921	0.173358	-5.61797	1.93e-08	5.95e-08	YPL034W
712.421	-0.973867	0.155378	-6.26772	3.66e-10	1.3e-09	YER060W-A
25978.1	-0.972484	0.143627	-6.77091	1.28e-11	5.09e-11	YGL009C
1303.07	-0.972422	0.124821	-7.79054	6.67e-15	3.34e-14	YDR115W
2070.72	-0.972365	0.112906	-8.61218	7.17e-18	4.34e-17	YOR286W
6840.89	-0.972324	0.120151	-8.09252	5.84e-16	3.12e-15	YKL094W
2126.76	-0.972114	0.126473	-7.68633	1.51e-14	7.43e-14	YJL047C
2349.41	-0.97158	0.163813	-5.93103	3.01e-09	9.97e-09	YPL256C
19543.1	-0.970324	0.178493	-5.43621	5.44e-08	1.6e-07	YJL048C
67.2772	-0.970013	0.374494	-2.59019	0.00959218	0.0156359	YHR173C
746.362	-0.969782	0.220852	-4.3911	1.13e-05	2.66e-05	YOR229W
2009.41	-0.96964	0.112708	-8.60312	7.76e-18	4.68e-17	YER048W-A
2245.24	-0.969236	0.0702345	-13.8	2.55e-43	4.75e-42	YNL329C
1383.28	-0.969041	0.204432	-4.74016	2.14e-06	5.41e-06	YHR176W
318.027	-0.96712	0.255277	-3.78851	0.000151551	0.000313442	YOR298W
1482.52	-0.967033	0.183213	-5.27819	1.3e-07	3.7e-07	YER152C
3302.79	-0.966547	0.0705576	-13.6987	1.03e-42	1.88e-41	YER151C
1812.49	-0.966049	0.161069	-5.99773	2e-09	6.71e-09	YER029C
1639.31	-0.964869	0.214188	-4.50477	6.64e-06	1.61e-05	YML050W
726.55	-0.964673	0.137235	-7.02935	2.07e-12	8.77e-12	YGR031W
694.597	-0.963797	0.265325	-3.63252	0.000280666	0.000563494	YLR014C
6567.33	-0.963598	0.160924	-5.9879	2.13e-09	7.12e-09	YNL287W
1432.09	-0.963441	0.255705	-3.76778	0.000164703	0.000339459	YPL067C
4675.25	-0.963383	0.178363	-5.40126	6.62e-08	1.93e-07	YBL051C
420.883	-0.962671	0.146427	-6.5744	4.88e-11	1.86e-10	YDR029W
2677.51	-0.960159	0.20009	-4.79865	1.6e-06	4.1e-06	YNL199C
751.396	-0.959242	0.134762	-7.11807	1.09e-12	4.71e-12	YOL069W
1604.5	-0.95766	0.102015	-9.38748	6.15e-21	4.41e-20	YER005W
687.694	-0.955696	0.122359	-7.8106	5.69e-15	2.86e-14	YKL072W
790.827	-0.954994	0.116316	-8.21033	2.21e-16	1.22e-15	YDR314C
80.2393	-0.953531	0.308068	-3.0952	0.00196679	0.00353198	YOL085C
1335.17	-0.951602	0.216268	-4.40011	1.08e-05	2.55e-05	YBR077C
2879.95	-0.949656	0.0829041	-11.4549	2.22e-30	2.51e-29	YOL011W
6537.29	-0.949563	0.278699	-3.40713	0.000656502	0.00125836	YDR032C
3699.15	-0.946263	0.080063	-11.819	3.11e-32	3.85e-31	YFL049W
3504.43	-0.945274	0.128612	-7.34979	1.99e-13	9.05e-13	YAL001C
2550.19	-0.945243	0.14133	-6.68822	2.26e-11	8.86e-11	YKL073W
16348.4	-0.941602	0.212238	-4.43653	9.14e-06	2.18e-05	YNL030W
5158.19	-0.938065	0.147965	-6.33979	2.3e-10	8.33e-10	YDR399W
1380.05	-0.937652	0.108965	-8.60511	7.62e-18	4.6e-17	YMR077C
3386.66	-0.9374	0.199916	-4.68896	2.75e-06	6.88e-06	YDR395W
2532.17	-0.936979	0.115887	-8.08529	6.2e-16	3.3e-15	YMR178W
115.481	-0.936233	0.29764	-3.14552	0.00165792	0.0030038	YJL047C-A
2815.65	-0.936004	0.0943822	-9.91716	3.51e-23	2.82e-22	YBR049C
13499.9	-0.935842	0.114609	-8.16555	3.2e-16	1.74e-15	YMR002W
16367	-0.935125	0.0910743	-10.2677	9.85e-25	8.54e-24	YJL138C
1475.86	-0.934082	0.274393	-3.40418	0.000663635	0.00127128	YFR025C
967.153	-0.93374	0.270374	-3.45351	0.000553337	0.00107356	YPL157W
650.437	-0.93349	0.176849	-5.27845	1.3e-07	3.7e-07	YPR060C
2233.82	-0.932033	0.193261	-4.82265	1.42e-06	3.65e-06	YGL082W
1349.75	-0.93184	0.22779	-4.09078	4.3e-05	9.49e-05	YLR328W
377.14	-0.931636	0.15045	-6.19233	5.93e-10	2.08e-09	YPR174C
8280.76	-0.931087	0.140098	-6.64598	3.01e-11	1.17e-10	YDR046C
1346.21	-0.931021	0.0845407	-11.0127	3.32e-28	3.4e-27	YDR222W
1779.35	-0.928152	0.107354	-8.6457	5.35e-18	3.27e-17	YMR030W
212.562	-0.927416	0.274963	-3.37288	0.000743875	0.00141501	YGL088W
316.387	-0.926409	0.187064	-4.95237	7.33e-07	1.95e-06	YMR063W
68.2194	-0.925539	0.434323	-2.13099	0.0330898	0.0495019	YMR001C-A
1141.15	-0.923258	0.126298	-7.31017	2.67e-13	1.2e-12	YMR263W
1177.69	-0.921411	0.167254	-5.50905	3.61e-08	1.08e-07	Q0075
300.744	-0.919861	0.233895	-3.93279	8.4e-05	0.000178944	YFL010W-A
54.1744	-0.91986	0.334157	-2.75277	0.00590926	0.00996652	YCR018C-A
2378.49	-0.919652	0.135547	-6.78472	1.16e-11	4.64e-11	YNL068C
2651.13	-0.917493	0.0889387	-10.316	5.96e-25	5.23e-24	YOL110W
653.122	-0.91608	0.160519	-5.707	1.15e-08	3.62e-08	YJR011C
857.346	-0.914386	0.218253	-4.18958	2.79e-05	6.29e-05	YOR305W
1792.96	-0.913713	0.108416	-8.42784	3.52e-17	2.06e-16	YDL217C
52.7658	-0.913667	0.354391	-2.57813	0.00993355	0.016156	YPR170C
50.3292	-0.913179	0.338408	-2.69845	0.00696627	0.011617	YKR047W
38.7505	-0.911549	0.358115	-2.54541	0.010915	0.0176202	YMR122C
642.024	-0.910865	0.157367	-5.78815	7.12e-09	2.29e-08	YFR005C
7699.55	-0.908612	0.119795	-7.58473	3.33e-14	1.6e-13	YER159C
2189.21	-0.907561	0.0885387	-10.2504	1.18e-24	1.01e-23	YAL014C
1550.19	-0.906303	0.205261	-4.41537	1.01e-05	2.39e-05	YIR029W
1123.75	-0.90599	0.15855	-5.71424	1.1e-08	3.47e-08	YMR166C
1426.12	-0.905346	0.148813	-6.08376	1.17e-09	4.02e-09	YDR261W-B
24020.9	-0.904305	0.264874	-3.4141	0.000639941	0.00122806	YPR145W
779.006	-0.901818	0.136232	-6.61974	3.6e-11	1.39e-10	YGL176C
8823.48	-0.899826	0.151784	-5.92834	3.06e-09	1.01e-08	YKL039W
525.328	-0.89919	0.136626	-6.5814	4.66e-11	1.78e-10	YER034W
2789.45	-0.899	0.15907	-5.6516	1.59e-08	4.94e-08	YBR122C
5763.28	-0.896841	0.118954	-7.53939	4.72e-14	2.26e-13	YOR197W
2547.84	-0.896269	0.11422	-7.84689	4.26e-15	2.16e-14	YAL007C
89659.6	-0.896243	0.214885	-4.1708	3.04e-05	6.81e-05	YGL008C
432.276	-0.89615	0.310881	-2.88261	0.00394393	0.00680684	YNR009W
1893.93	-0.896103	0.14905	-6.01211	1.83e-09	6.16e-09	Q0045
3920.98	-0.895987	0.11997	-7.46846	8.11e-14	3.8e-13	YER049W
731.786	-0.895713	0.207405	-4.31867	1.57e-05	3.64e-05	YNL289W
10072.8	-0.893555	0.134975	-6.62013	3.59e-11	1.39e-10	YNL190W
1455.96	-0.893465	0.166223	-5.3751	7.65e-08	2.22e-07	YPL248C
5592.06	-0.889899	0.143381	-6.20652	5.42e-10	1.9e-09	YOR089C
960.155	-0.889359	0.0999562	-8.89749	5.71e-19	3.67e-18	YEL017W
1098.96	-0.886549	0.173754	-5.10233	3.36e-07	9.2e-07	YDL045C
1992.99	-0.886538	0.111002	-7.98668	1.39e-15	7.22e-15	YLR439W
7306.86	-0.885829	0.176641	-5.01486	5.31e-07	1.43e-06	YML054C
531.08	-0.885529	0.135546	-6.53306	6.44e-11	2.44e-10	YML108W
12746.4	-0.883764	0.123782	-7.13966	9.36e-13	4.04e-12	YIL033C
2865.05	-0.880502	0.18458	-4.77031	1.84e-06	4.69e-06	YLR253W
23548.6	-0.878559	0.357198	-2.45959	0.0139097	0.0221583	YMR105C
459.699	-0.878517	0.136985	-6.41324	1.42e-10	5.25e-10	YOL107W
219.569	-0.878052	0.249512	-3.51907	0.000433059	0.000851613	YML003W
1896.45	-0.877981	0.225733	-3.88947	0.000100464	0.000212021	YKL033W-A
33597.5	-0.876114	0.264867	-3.30775	0.000940488	0.00176684	YDL124W
3486.09	-0.874213	0.179272	-4.87647	1.08e-06	2.81e-06	YHL004W
1320.73	-0.873394	0.106073	-8.23391	1.81e-16	1.01e-15	YER140W
1052.53	-0.871339	0.10606	-8.21553	2.11e-16	1.17e-15	YMR130W
1052.34	-0.870931	0.124609	-6.98933	2.76e-12	1.15e-11	YNL230C
556.088	-0.870831	0.127979	-6.80448	1.01e-11	4.07e-11	YHR172W
5544.98	-0.869872	0.140356	-6.19759	5.73e-10	2.01e-09	YNR036C
7018.18	-0.8696	0.185407	-4.69021	2.73e-06	6.84e-06	YMR135C
641.224	-0.868776	0.138563	-6.2699	3.61e-10	1.29e-09	YKL130C
6545.48	-0.867819	0.0795268	-10.9123	1.01e-27	1.02e-26	YDR186C
7016.86	-0.867447	0.15423	-5.62439	1.86e-08	5.74e-08	YKR001C
2665.11	-0.86674	0.0878964	-9.86093	6.15e-23	4.88e-22	YBL032W
1270.53	-0.866054	0.195447	-4.43114	9.37e-06	2.23e-05	YOR131C
695.716	-0.865502	0.185023	-4.6778	2.9e-06	7.24e-06	YIL165C
1781.91	-0.864115	0.099187	-8.71198	2.99e-18	1.85e-17	YCL049C
6911.2	-0.863861	0.126907	-6.80703	9.96e-12	4e-11	YKL080W
878.615	-0.863771	0.129055	-6.69302	2.19e-11	8.59e-11	YNL264C
1359.23	-0.863132	0.143265	-6.0247	1.69e-09	5.71e-09	YLR064W
8099.21	-0.862577	0.0662386	-13.0223	9.14e-39	1.47e-37	YGL048C
14995.4	-0.861927	0.161652	-5.33199	9.71e-08	2.79e-07	YDL070W
4486.12	-0.861892	0.162937	-5.28974	1.22e-07	3.49e-07	YNL194C
4018.1	-0.861539	0.162671	-5.2962	1.18e-07	3.38e-07	YOR020W-A
3836.97	-0.861228	0.118856	-7.24595	4.29e-13	1.91e-12	YPL189C-A
863.501	-0.860222	0.148363	-5.79807	6.71e-09	2.16e-08	YOR134W
7215.12	-0.860179	0.0700152	-12.2856	1.08e-34	1.47e-33	YKL157W
1103.05	-0.859016	0.13257	-6.47973	9.19e-11	3.44e-10	YKL092C
8688.34	-0.858692	0.0838058	-10.2462	1.23e-24	1.06e-23	YLR058C
14311.7	-0.858571	0.133396	-6.43626	1.22e-10	4.53e-10	YDR529C
2363.09	-0.857165	0.264626	-3.23916	0.00119884	0.00222082	YNL336W
10856	-0.856894	0.088502	-9.68219	3.59e-22	2.75e-21	YOR285W
12657.5	-0.856423	0.11617	-7.37216	1.68e-13	7.7e-13	YGL253W
54.591	-0.855219	0.363374	-2.35355	0.0185952	0.0290402	YDR187C
3579.12	-0.855197	0.180166	-4.74671	2.07e-06	5.24e-06	YNL010W
1829.14	-0.85349	0.0897857	-9.50585	1.98e-21	1.46e-20	YGR056W
15577.8	-0.853377	0.248763	-3.43049	0.000602502	0.00116203	YOR178C
2968.04	-0.852822	0.104069	-8.19474	2.51e-16	1.38e-15	YOL103W
111.327	-0.852294	0.242502	-3.51459	0.000440441	0.000863784	YDR250C
961.597	-0.851324	0.129867	-6.55534	5.55e-11	2.11e-10	YCR019W
877.199	-0.851052	0.121162	-7.02407	2.15e-12	9.07e-12	YNL063W
5693.68	-0.850331	0.0903751	-9.40891	5.01e-21	3.61e-20	YOR198C
1661.82	-0.850319	0.21035	-4.0424	5.29e-05	0.000115276	YNR027W
842.623	-0.850021	0.12621	-6.73498	1.64e-11	6.49e-11	YNL187W
1928.5	-0.849189	0.103719	-8.18741	2.67e-16	1.46e-15	YKL122C
2879.08	-0.849178	0.0873061	-9.72644	2.33e-22	1.79e-21	YGR007W
1047.58	-0.849034	0.195424	-4.34458	1.4e-05	3.24e-05	YHL028W
1456.66	-0.848877	0.130859	-6.48696	8.76e-11	3.28e-10	YNR037C
6018.04	-0.848338	0.0847725	-10.0072	1.42e-23	1.16e-22	YLR189C
1319.42	-0.848328	0.230662	-3.67779	0.000235262	0.000475411	YOL023W
3188.52	-0.848137	0.160949	-5.26961	1.37e-07	3.88e-07	YBR073W
77.7671	-0.844303	0.31692	-2.66409	0.0077198	0.012782	YJR114W
3385.38	-0.843957	0.09032	-9.34408	9.27e-21	6.59e-20	YDR174W
1243.53	-0.843685	0.117646	-7.17142	7.42e-13	3.23e-12	YDL090C
670.437	-0.842584	0.26449	-3.18569	0.00144407	0.00264429	YJL209W
3581.32	-0.842262	0.160255	-5.25575	1.47e-07	4.18e-07	YFR047C
6714	-0.8414	0.160026	-5.25789	1.46e-07	4.13e-07	YMR012W
2008.06	-0.840743	0.200803	-4.1869	2.83e-05	6.36e-05	YBR262C
2244.46	-0.840327	0.119557	-7.02865	2.09e-12	8.8e-12	YDR231C
2018.55	-0.840245	0.0967904	-8.68108	3.92e-18	2.42e-17	YGR002C
2820.53	-0.839925	0.158022	-5.31525	1.07e-07	3.05e-07	YNL130C
5941.35	-0.839772	0.169102	-4.96608	6.83e-07	1.82e-06	YLR378C
2069.89	-0.839334	0.131932	-6.36189	1.99e-10	7.25e-10	YJR113C
7281.2	-0.839189	0.0830753	-10.1015	5.44e-24	4.55e-23	YKL195W
198.48	-0.838007	0.192695	-4.34888	1.37e-05	3.19e-05	YIR021W
3624.52	-0.83464	0.108718	-7.67709	1.63e-14	7.97e-14	YDR128W
5012.44	-0.833641	0.0675713	-12.3372	5.71e-35	7.85e-34	YKR096W
1129.92	-0.833104	0.206352	-4.0373	5.41e-05	0.000117656	YAR019C
2703.04	-0.832361	0.115725	-7.19258	6.36e-13	2.78e-12	YGL097W
876.245	-0.831893	0.101539	-8.19285	2.55e-16	1.4e-15	YLR412W
2407.07	-0.831006	0.115952	-7.16678	7.68e-13	3.33e-12	YML103C
6136.05	-0.8299	0.136976	-6.05875	1.37e-09	4.67e-09	YOR326W
3576.68	-0.829364	0.100489	-8.25332	1.54e-16	8.6e-16	YHR102W
3850.29	-0.829339	0.13843	-5.99103	2.09e-09	6.99e-09	YJL154C
3435.23	-0.829232	0.0930642	-8.91032	5.09e-19	3.29e-18	YOR048C
706.43	-0.82834	0.254187	-3.25878	0.0011189	0.00208102	YMR123W
2767.69	-0.827643	0.0937095	-8.83201	1.03e-18	6.52e-18	YOR150W
5425.62	-0.827216	0.132678	-6.23477	4.52e-10	1.6e-09	YDR272W
4553.52	-0.827165	0.183545	-4.50661	6.59e-06	1.59e-05	YER035W
2040.27	-0.82688	0.148279	-5.57651	2.45e-08	7.47e-08	YDR072C
201.325	-0.824818	0.28078	-2.9376	0.00330765	0.00576825	YHL022C
6168.92	-0.824201	0.157761	-5.22438	1.75e-07	4.93e-07	YNR043W
867.248	-0.823982	0.149813	-5.50005	3.8e-08	1.13e-07	YOR062C
635.794	-0.823478	0.188797	-4.36171	1.29e-05	3.02e-05	YDR003W-A
1707.02	-0.823288	0.125958	-6.53622	6.31e-11	2.39e-10	YDR319C
3733.31	-0.823284	0.163678	-5.02989	4.91e-07	1.32e-06	YGL040C
8930.37	-0.823059	0.102627	-8.01987	1.06e-15	5.55e-15	YBL047C
915.674	-0.822922	0.125889	-6.53689	6.28e-11	2.38e-10	YDL003W
631.59	-0.822832	0.260312	-3.16094	0.0015726	0.00286355	YOR073W
117.981	-0.822185	0.258751	-3.17752	0.00148543	0.0027162	YGL149W
3073.05	-0.822054	0.168206	-4.88718	1.02e-06	2.67e-06	YGL001C
15007.2	-0.821817	0.116488	-7.05493	1.73e-12	7.34e-12	YLL029W
114.984	-0.820567	0.278286	-2.94865	0.00319163	0.00558085	YER044C-A
795.194	-0.818338	0.328214	-2.4933	0.0126561	0.0202553	YGL193C
3012.57	-0.817895	0.147379	-5.54961	2.86e-08	8.63e-08	YLR295C
3316.82	-0.817024	0.16077	-5.08194	3.74e-07	1.02e-06	YGL201C
604.093	-0.816279	0.14023	-5.82101	5.85e-09	1.89e-08	YDL127W
26115.7	-0.815502	0.220275	-3.70219	0.000213745	0.000434355	YCL018W
2166.43	-0.815074	0.208783	-3.90394	9.46e-05	0.000200445	YBR016W
3936.12	-0.814623	0.0900619	-9.04514	1.49e-19	9.86e-19	YOR273C
4347.64	-0.813943	0.235765	-3.45234	0.000555742	0.00107759	YCR046C
633.831	-0.813849	0.13269	-6.13345	8.6e-10	2.99e-09	YFR007W
2595.34	-0.813454	0.168818	-4.81852	1.45e-06	3.72e-06	YHR103W
2365.99	-0.813376	0.150374	-5.40903	6.34e-08	1.85e-07	YGL107C
864.639	-0.812894	0.145021	-5.60535	2.08e-08	6.38e-08	YER092W
2505.65	-0.812841	0.084535	-9.61544	6.88e-22	5.18e-21	YPL031C
2527.93	-0.811211	0.100983	-8.03317	9.5e-16	5.01e-15	YEL056W
5047.87	-0.811088	0.101304	-8.00645	1.18e-15	6.16e-15	YOR043W
380.186	-0.810911	0.328615	-2.46766	0.0135999	0.0217018	YOR009W
5270.2	-0.810895	0.311296	-2.6049	0.00919013	0.0150105	YBR208C
3108.29	-0.810802	0.0605718	-13.3858	7.32e-41	1.25e-39	YMR161W
8029.26	-0.810548	0.0531761	-15.2427	1.84e-52	4.74e-51	YGR218W
1354.61	-0.810281	0.191431	-4.23275	2.31e-05	5.27e-05	YHR152W
5011.82	-0.810175	0.238321	-3.39951	0.000675072	0.00129281	YLL008W
914.364	-0.809487	0.129932	-6.23008	4.66e-10	1.64e-09	YLR047C
5440.03	-0.809363	0.172021	-4.70501	2.54e-06	6.39e-06	YDL181W
8458.67	-0.807712	0.151226	-5.3411	9.24e-08	2.66e-07	YPL274W
1908.64	-0.807487	0.109115	-7.40035	1.36e-13	6.28e-13	YLR336C
4086.87	-0.807163	0.166416	-4.85026	1.23e-06	3.19e-06	YJR076C
908.31	-0.806766	0.0996946	-8.09237	5.85e-16	3.12e-15	YKL049C
8591.63	-0.806657	0.109895	-7.34024	2.13e-13	9.7e-13	YLR447C
10320.6	-0.806253	0.108949	-7.4003	1.36e-13	6.28e-13	YML004C
3019.24	-0.806112	0.0664469	-12.1317	7.18e-34	9.45e-33	YBR200W
8327.87	-0.806055	0.140309	-5.74486	9.2e-09	2.92e-08	YOL119C
4719.49	-0.805992	0.231349	-3.48388	0.000494208	0.000965164	YCL034W
392.745	-0.805266	0.210531	-3.82494	0.000130806	0.000272818	YPL068C
5066.87	-0.805186	0.163071	-4.93765	7.91e-07	2.09e-06	YNL220W
616.721	-0.803851	0.148683	-5.40646	6.43e-08	1.88e-07	YJL035C
102.375	-0.803019	0.35951	-2.23365	0.0255063	0.0390198	YOR376W
481.813	-0.802854	0.157062	-5.1117	3.19e-07	8.77e-07	YLR210W
1960.19	-0.802208	0.121041	-6.62755	3.41e-11	1.33e-10	YGL211W
2287.69	-0.800953	0.138967	-5.76363	8.23e-09	2.63e-08	YGL220W
822.17	-0.80072	0.189749	-4.21989	2.44e-05	5.55e-05	YDR170W-A
1226.16	-0.800182	0.111582	-7.17122	7.43e-13	3.23e-12	YJL139C
432.98	-0.80017	0.165227	-4.84285	1.28e-06	3.31e-06	YER088C-A
1127.1	-0.800161	0.293856	-2.72297	0.00646978	0.0108473	YGL053W
532.762	-0.800106	0.148298	-5.39526	6.84e-08	1.99e-07	YNL148C
2651.8	-0.799866	0.0858038	-9.32204	1.14e-20	8.01e-20	YPL178W
1420.3	-0.799389	0.141516	-5.64875	1.62e-08	5.01e-08	YDR419W
3958.77	-0.798587	0.0948596	-8.41862	3.81e-17	2.22e-16	YAL013W
3947.43	-0.797333	0.0999238	-7.97942	1.47e-15	7.62e-15	YDR454C
1882.91	-0.796349	0.137552	-5.78942	7.06e-09	2.27e-08	YDL080C
196.461	-0.795647	0.236342	-3.3665	0.000761285	0.0014456	YBR180W
3297.59	-0.795623	0.21403	-3.71735	0.000201324	0.000410778	YML081C-A
9810.06	-0.7956	0.294632	-2.70032	0.00692726	0.0115578	YGR180C
4041.5	-0.795309	0.185292	-4.2922	1.77e-05	4.08e-05	YGL140C
3443.1	-0.794367	0.159127	-4.99205	5.97e-07	1.6e-06	YNL177C
5051.91	-0.792974	0.076209	-10.4053	2.35e-25	2.12e-24	YIL077C
13123.6	-0.79265	0.154839	-5.1192	3.07e-07	8.44e-07	YMR305C
3658.1	-0.792473	0.181742	-4.36044	1.3e-05	3.04e-05	YNL131W
494.076	-0.792121	0.162659	-4.86983	1.12e-06	2.9e-06	YGL254W
189.614	-0.791694	0.234487	-3.37629	0.000734717	0.00139963	YGR131W
2951.02	-0.791295	0.0947442	-8.35191	6.72e-17	3.87e-16	YDL176W
1740.97	-0.790092	0.107297	-7.36359	1.79e-13	8.2e-13	YBR044C
9278.15	-0.789817	0.122508	-6.44704	1.14e-10	4.23e-10	YMR027W
1816.15	-0.788038	0.184538	-4.27032	1.95e-05	4.49e-05	YGR220C
3042.53	-0.787722	0.100647	-7.82661	5.01e-15	2.53e-14	YNL039W
1524.63	-0.787192	0.113997	-6.90538	5.01e-12	2.06e-11	YMR172W
1475.58	-0.785995	0.136918	-5.74062	9.43e-09	2.99e-08	YNL300W
1738.54	-0.784978	0.271223	-2.89422	0.00380101	0.00657235	YOR360C
4534.81	-0.784601	0.115488	-6.79376	1.09e-11	4.37e-11	YMR039C
2274.09	-0.784543	0.108527	-7.22901	4.87e-13	2.15e-12	YEL052W
72.2566	-0.783273	0.352484	-2.22215	0.0262729	0.0400797	YPL025C
13278.6	-0.782489	0.0659906	-11.8576	1.97e-32	2.45e-31	YBR221C
1600.49	-0.782273	0.107033	-7.30871	2.7e-13	1.21e-12	YBR037C
7210.74	-0.782159	0.127882	-6.11626	9.58e-10	3.3e-09	YIL022W
1634.23	-0.779479	0.113182	-6.88693	5.7e-12	2.33e-11	YPR199C
2811.75	-0.779423	0.195569	-3.98541	6.74e-05	0.000145029	YLR190W
4318.69	-0.777592	0.11057	-7.03256	2.03e-12	8.59e-12	YDL040C
660.608	-0.777145	0.15355	-5.06118	4.17e-07	1.13e-06	YER007W
8180.74	-0.776735	0.127921	-6.07197	1.26e-09	4.32e-09	YMR203W
1104.5	-0.776314	0.29417	-2.63899	0.00831526	0.0136949	YOR386W
1774.26	-0.776145	0.112269	-6.91326	4.74e-12	1.95e-11	YLR115W
16997.1	-0.77591	0.228344	-3.39799	0.000678827	0.0012981	YBR011C
2489.84	-0.775613	0.139442	-5.56226	2.66e-08	8.07e-08	YML051W
2298.92	-0.774333	0.0807009	-9.5951	8.38e-22	6.28e-21	YGR257C
5221.42	-0.774114	0.139142	-5.56349	2.64e-08	8.02e-08	YOL140W
1921.18	-0.773691	0.134167	-5.76665	8.09e-09	2.58e-08	YDR530C
3091.03	-0.773148	0.0688186	-11.2346	2.76e-29	2.99e-28	YJL076W
2861.8	-0.773023	0.209092	-3.69704	0.00021813	0.000442989	YOR222W
1230.47	-0.771507	0.129737	-5.94668	2.74e-09	9.1e-09	YDR198C
16657	-0.770123	0.116344	-6.61937	3.61e-11	1.39e-10	YKL081W
1326.04	-0.769145	0.0991904	-7.75423	8.89e-15	4.42e-14	YOL053W
2284.37	-0.767952	0.199453	-3.8503	0.000117973	0.000246894	YLR382C
395.376	-0.766961	0.346425	-2.21393	0.0268333	0.0408295	YGL183C
1213.48	-0.764746	0.132901	-5.75424	8.7e-09	2.77e-08	YOR174W
4357.84	-0.764744	0.08209	-9.31591	1.21e-20	8.48e-20	YPL118W
77.1028	-0.763209	0.285441	-2.67378	0.00750006	0.0124308	YHR153C
333.49	-0.761956	0.162178	-4.69828	2.62e-06	6.59e-06	YGL041W-A
5041.33	-0.761818	0.0643196	-11.8443	2.3e-32	2.87e-31	YFL004W
294.946	-0.761619	0.167487	-4.54734	5.43e-06	1.32e-05	YJL058C
1900.69	-0.760845	0.133583	-5.69567	1.23e-08	3.86e-08	YGL094C
5246.89	-0.759821	0.185995	-4.08516	4.4e-05	9.7e-05	YER001W
1075.64	-0.757709	0.267075	-2.83707	0.00455302	0.00779203	YML009C
1231.38	-0.756805	0.139165	-5.43819	5.38e-08	1.59e-07	YHL019C
899.632	-0.756332	0.17651	-4.28492	1.83e-05	4.21e-05	YBL025W
1245.64	-0.756249	0.12445	-6.07673	1.23e-09	4.2e-09	YDR282C
1818.84	-0.755888	0.0903283	-8.36824	5.85e-17	3.37e-16	YDL102W
15725.4	-0.755352	0.123199	-6.13116	8.72e-10	3.02e-09	YLR248W
3282.34	-0.754613	0.188795	-3.99699	6.42e-05	0.000138393	YOR354C
9122.83	-0.754026	0.181041	-4.16495	3.11e-05	6.98e-05	YIL109C
544.276	-0.751577	0.134727	-5.57852	2.43e-08	7.39e-08	YFR020W
2329.6	-0.751362	0.143447	-5.2379	1.62e-07	4.59e-07	YMR149W
4400.32	-0.749163	0.199092	-3.76291	0.000167949	0.000345821	YOR116C
78.8778	-0.748819	0.291994	-2.5645	0.0103324	0.0167587	YLR236C
7428.71	-0.748722	0.114705	-6.52739	6.69e-11	2.53e-10	YPL105C
2359.39	-0.747091	0.151082	-4.94494	7.62e-07	2.02e-06	YDR316W
4584.99	-0.747087	0.193814	-3.85467	0.000115888	0.000242755	YNL002C
705.105	-0.7465	0.169309	-4.4091	1.04e-05	2.46e-05	YLR446W
1664.45	-0.746157	0.163478	-4.56426	5.01e-06	1.23e-05	YBR137W
2986.05	-0.745382	0.116923	-6.375	1.83e-10	6.69e-10	YGR170W
2491.13	-0.744966	0.121865	-6.11303	9.78e-10	3.37e-09	YGL196W
861.715	-0.744083	0.170927	-4.35322	1.34e-05	3.13e-05	YGR078C
38553.4	-0.744057	0.292801	-2.54117	0.0110482	0.0178176	YDR345C
15230.1	-0.743514	0.152367	-4.87975	1.06e-06	2.77e-06	YIL075C
1942.3	-0.742655	0.136124	-5.45573	4.88e-08	1.44e-07	YDR207C
462.401	-0.741191	0.176187	-4.20684	2.59e-05	5.86e-05	YMR112C
2785.33	-0.740406	0.0950199	-7.79212	6.59e-15	3.3e-14	YIR002C
926.655	-0.740281	0.155435	-4.76263	1.91e-06	4.86e-06	YKR027W
525.901	-0.739733	0.150969	-4.89992	9.59e-07	2.52e-06	YDR125C
3500.64	-0.737339	0.16753	-4.40124	1.08e-05	2.54e-05	YDR204W
1219.72	-0.736124	0.110675	-6.65123	2.91e-11	1.13e-10	YOR047C
3479.1	-0.735955	0.209203	-3.5179	0.000434974	0.000855121	YPL273W
1368.63	-0.735735	0.21242	-3.46358	0.000533029	0.00103663	YOR342C
987.63	-0.735504	0.120047	-6.12681	8.97e-10	3.1e-09	YLR022C
5150.21	-0.734676	0.0934196	-7.86426	3.71e-15	1.89e-14	YPL221W
213.298	-0.733934	0.222979	-3.2915	0.000996555	0.00186679	YIR020C
3095.55	-0.733505	0.194818	-3.76508	0.000166497	0.00034294	YOL049W
334.142	-0.733008	0.184448	-3.97407	7.07e-05	0.000151814	YDL156W
8154.05	-0.732384	0.0605577	-12.094	1.14e-33	1.48e-32	YDL084W
924.012	-0.730817	0.143261	-5.10128	3.37e-07	9.25e-07	YDR235W
8431.38	-0.730526	0.0921631	-7.92645	2.25e-15	1.16e-14	YJL155C
828.639	-0.729493	0.136356	-5.34993	8.8e-08	2.54e-07	YOL008W
3029.78	-0.729214	0.0661766	-11.0192	3.09e-28	3.17e-27	YDL088C
787.582	-0.727074	0.317601	-2.28927	0.0220636	0.034057	YAR018C
37816.2	-0.72703	0.105016	-6.92303	4.42e-12	1.82e-11	YER043C
2017.93	-0.726119	0.238879	-3.03969	0.00236822	0.00420881	YNL003C
10592.2	-0.72578	0.15613	-4.64855	3.34e-06	8.3e-06	YGL202W
1086.26	-0.725692	0.200917	-3.61189	0.00030397	0.000609155	YMR199W
3046.11	-0.724676	0.30998	-2.33782	0.0193968	0.0302196	YMR103C
14616.7	-0.724393	0.255483	-2.83539	0.00457705	0.00782698	YMR272C
4646.41	-0.723651	0.164335	-4.40352	1.07e-05	2.52e-05	YBR111C
450.402	-0.72221	0.220279	-3.27861	0.0010432	0.00194746	YGR230W
1877.77	-0.719297	0.172748	-4.16384	3.13e-05	7.01e-05	YDR119W
1562.15	-0.719165	0.114269	-6.29362	3.1e-10	1.11e-09	YDL012C
6458.9	-0.719059	0.33166	-2.16806	0.0301539	0.0455102	YOL059W
1795.3	-0.718995	0.134611	-5.34127	9.23e-08	2.66e-07	YDL203C
2264.99	-0.718288	0.21261	-3.37843	0.000729015	0.00138999	YIL105C
3058.5	-0.718163	0.0983162	-7.30463	2.78e-13	1.25e-12	YPL127C
5079.92	-0.718076	0.171133	-4.19601	2.72e-05	6.12e-05	YBR146W
5008.71	-0.717211	0.163597	-4.384	1.17e-05	2.74e-05	YHR006W
198.386	-0.715439	0.22218	-3.22009	0.0012815	0.00236654	YHL015W-A
1405.33	-0.715258	0.0983585	-7.27195	3.54e-13	1.58e-12	YLR320W
4646.36	-0.71483	0.170675	-4.18826	2.81e-05	6.33e-05	YCL035C
1358.29	-0.71385	0.10775	-6.62506	3.47e-11	1.35e-10	YOL052C
336.577	-0.712315	0.164229	-4.33733	1.44e-05	3.35e-05	YNL108C
7281.74	-0.712274	0.0783909	-9.08618	1.03e-19	6.83e-19	YAL017W
1933.56	-0.712212	0.141124	-5.04672	4.49e-07	1.21e-06	YJL210W
2184.49	-0.71068	0.0835731	-8.5037	1.84e-17	1.09e-16	YDR061W
4089.36	-0.709867	0.281186	-2.52454	0.0115849	0.0186325	YJL101C
5963.03	-0.709419	0.0943839	-7.51631	5.63e-14	2.68e-13	YHR028C
170.246	-0.709231	0.201678	-3.51665	0.00043703	0.000858645	YPL035C
2037.19	-0.707154	0.0940998	-7.51494	5.69e-14	2.7e-13	YBR150C
379.137	-0.706436	0.221421	-3.19047	0.00142042	0.00260318	YER180C-A
1825.59	-0.705263	0.098143	-7.18607	6.67e-13	2.91e-12	YLL003W
2906.16	-0.705181	0.135381	-5.20888	1.9e-07	5.33e-07	YER154W
208.097	-0.704707	0.188622	-3.73608	0.000186913	0.000383175	YJL222W
546.739	-0.704539	0.127395	-5.53037	3.2e-08	9.57e-08	YOL029C
319.752	-0.70451	0.185435	-3.79924	0.000145143	0.000301049	YJR053W
506.334	-0.701584	0.13065	-5.36995	7.88e-08	2.28e-07	YPR071W
15669.5	-0.699386	0.129759	-5.38989	7.05e-08	2.05e-07	YKL085W
37596.4	-0.699327	0.147204	-4.75072	2.03e-06	5.14e-06	YJR104C
1241.74	-0.698978	0.130003	-5.37663	7.59e-08	2.2e-07	YNL278W
1427.89	-0.698883	0.182638	-3.8266	0.000129924	0.00027121	YDL230W
1897.44	-0.698498	0.152827	-4.5705	4.87e-06	1.19e-05	YPL133C
5674.4	-0.698486	0.183725	-3.80179	0.000143652	0.000298052	YDR481C
7461.26	-0.696161	0.0557857	-12.4792	9.7e-36	1.36e-34	YDL097C
1254.63	-0.693833	0.128615	-5.39464	6.87e-08	2e-07	YNL245C
4387.89	-0.693448	0.238531	-2.90716	0.00364725	0.00631823	YML124C
3241.76	-0.693017	0.26082	-2.65706	0.00788243	0.0130281	YLR023C
774.266	-0.691991	0.115943	-5.96835	2.4e-09	8e-09	YOR378W
7874.85	-0.691567	0.120267	-5.75027	8.91e-09	2.83e-08	YGL011C
752.702	-0.689838	0.165237	-4.17484	2.98e-05	6.7e-05	YDL232W
2828.95	-0.689815	0.219535	-3.14217	0.00167702	0.00303613	YMR024W
404.876	-0.689725	0.159361	-4.32806	1.5e-05	3.49e-05	YOL118C
6152.84	-0.689308	0.0977559	-7.05132	1.77e-12	7.52e-12	YOR261C
1170.04	-0.687635	0.124054	-5.54302	2.97e-08	8.94e-08	YMR299C
1999.16	-0.686771	0.291235	-2.35813	0.0183671	0.0286977	YLR154W-C
10251.2	-0.685156	0.0695266	-9.85459	6.55e-23	5.19e-22	YJR103W
64.8707	-0.685022	0.28336	-2.41749	0.0156278	0.024696	YGR228W
3442.17	-0.684326	0.152254	-4.49464	6.97e-06	1.68e-05	YDR475C
2772.23	-0.682702	0.174332	-3.9161	9e-05	0.000190971	YBR242W
4068.91	-0.682136	0.169681	-4.02011	5.82e-05	0.000126158	YGL012W
755.847	-0.681491	0.182021	-3.74403	0.000181092	0.000371592	YLL006W
1004.12	-0.678741	0.156361	-4.34086	1.42e-05	3.3e-05	YPL208W
1711.43	-0.676459	0.0842746	-8.02684	1e-15	5.26e-15	YNL295W
6482.45	-0.6763	0.209297	-3.2313	0.00123229	0.0022789	YMR090W
1937.71	-0.674848	0.119204	-5.6613	1.5e-08	4.68e-08	YBR205W
3508.41	-0.67476	0.0713049	-9.46302	2.99e-21	2.18e-20	YER114C
7978.47	-0.673684	0.206909	-3.25594	0.00113016	0.00209897	YNL244C
6031.93	-0.673556	0.0921331	-7.31068	2.66e-13	1.2e-12	YCL052C
7635.45	-0.673245	0.137484	-4.89689	9.74e-07	2.55e-06	YBL007C
159.473	-0.67309	0.231361	-2.90926	0.0036228	0.0062792	YKL044W
8192.06	-0.672481	0.0727792	-9.24001	2.46e-20	1.7e-19	YDR054C
10084	-0.672444	0.166467	-4.03949	5.36e-05	0.000116639	YPL220W
740.55	-0.671842	0.136222	-4.93195	8.14e-07	2.15e-06	YJR010C-A
1575.64	-0.671707	0.10897	-6.16412	7.09e-10	2.47e-09	YNL095C
1108.26	-0.670691	0.303705	-2.20836	0.0272189	0.0413969	YKL110C
106.722	-0.67056	0.233779	-2.86835	0.0041262	0.0071026	YCR001W
2920.53	-0.669967	0.103545	-6.47032	9.78e-11	3.65e-10	YOL130W
535.812	-0.669892	0.186173	-3.59822	0.000320407	0.000640519	YDL154W
241.045	-0.669176	0.197972	-3.38015	0.000724474	0.00138174	YOL141W
3168.46	-0.668782	0.0920867	-7.26252	3.8e-13	1.69e-12	YNL087W
5369.52	-0.668501	0.0548383	-12.1904	3.5e-34	4.67e-33	YBL022C
8088.51	-0.667915	0.158464	-4.21494	2.5e-05	5.66e-05	YKL117W
1463.83	-0.667892	0.088863	-7.51598	5.65e-14	2.68e-13	YPR021C
1281.61	-0.667429	0.164231	-4.06397	4.82e-05	0.000105756	YJR152W
132.398	-0.666548	0.258133	-2.58219	0.00981756	0.0159793	YGR011W
3313.04	-0.664446	0.119544	-5.55817	2.73e-08	8.24e-08	YMR278W
7134.45	-0.662976	0.118891	-5.57634	2.46e-08	7.47e-08	YNL268W
876.264	-0.662404	0.216722	-3.05647	0.00223961	0.00399003	YBL009W
356.317	-0.662299	0.187037	-3.54102	0.000398589	0.000788109	YBR258C
10082.2	-0.662079	0.124835	-5.30363	1.14e-07	3.25e-07	YML117W
3842.1	-0.662053	0.118456	-5.58901	2.28e-08	6.98e-08	YGL073W
2933.2	-0.661829	0.155097	-4.26719	1.98e-05	4.55e-05	YHR016C
3151.39	-0.661746	0.107875	-6.13437	8.55e-10	2.97e-09	YER072W
522.938	-0.661717	0.141183	-4.68696	2.77e-06	6.94e-06	YKL011C
2220.16	-0.660832	0.112725	-5.86232	4.56e-09	1.49e-08	YIR035C
8109.23	-0.660784	0.0793316	-8.32939	8.13e-17	4.64e-16	YGL173C
2334.82	-0.660406	0.0707033	-9.34053	9.59e-21	6.78e-20	YNL221C
4285.44	-0.658906	0.218133	-3.02066	0.00252224	0.00447155	YDL198C
2927.98	-0.658842	0.0800894	-8.22633	1.93e-16	1.07e-15	YBL011W
1464.94	-0.657986	0.131475	-5.00463	5.6e-07	1.5e-06	YBR260C
4074.15	-0.65738	0.105928	-6.20592	5.44e-10	1.91e-09	YER008C
4505.49	-0.657238	0.271753	-2.41852	0.0155839	0.0246446	YHR005C-A
1871.08	-0.657008	0.104724	-6.2737	3.53e-10	1.26e-09	YHR078W
3800.09	-0.655202	0.109555	-5.98059	2.22e-09	7.43e-09	YDR264C
630.741	-0.6546	0.148048	-4.42154	9.8e-06	2.33e-05	YGR120C
548.879	-0.653858	0.171712	-3.80787	0.000140169	0.000291381	YOL028C
16071.9	-0.653703	0.11113	-5.88234	4.05e-09	1.33e-08	YOR065W
1055.29	-0.652016	0.153742	-4.24098	2.23e-05	5.09e-05	YOR319W
2791.1	-0.65073	0.0973425	-6.68495	2.31e-11	9.05e-11	YHL007C
999.816	-0.64588	0.0898038	-7.19213	6.38e-13	2.79e-12	YEL016C
2085.32	-0.645819	0.270181	-2.39032	0.0168338	0.0264574	YLR231C
36738.2	-0.645322	0.194967	-3.30991	0.000933269	0.00175429	YKR042W
3963.89	-0.644917	0.250852	-2.57091	0.0101432	0.0164723	YLR100W
3531.83	-0.644739	0.191184	-3.37236	0.00074528	0.00141727	YDR347W
14843.9	-0.643637	0.247417	-2.60143	0.00928364	0.0151519	YPL154C
1253.72	-0.64331	0.165843	-3.87904	0.00010487	0.00022082	YCL002C
11638.6	-0.642687	0.110709	-5.8052	6.43e-09	2.07e-08	YBR039W
362.161	-0.642545	0.207827	-3.09173	0.00198994	0.00357061	YGL042C
2228.31	-0.641801	0.138863	-4.62184	3.8e-06	9.4e-06	YGL084C
1272.76	-0.641531	0.116963	-5.48489	4.14e-08	1.23e-07	YNR032W
6302.65	-0.641515	0.128157	-5.00569	5.57e-07	1.5e-06	YLR180W
1054.12	-0.641469	0.216902	-2.95741	0.00310235	0.00543788	YDL057W
3943.52	-0.641388	0.114124	-5.6201	1.91e-08	5.88e-08	YOR232W
3592.44	-0.6409	0.216623	-2.9586	0.00309045	0.00541847	YGR037C
3128.67	-0.640727	0.121254	-5.28418	1.26e-07	3.59e-07	YFR009W
3479.83	-0.640621	0.143538	-4.46309	8.08e-06	1.94e-05	YER045C
1150.23	-0.639775	0.149126	-4.29016	1.79e-05	4.12e-05	YDL107W
2761.06	-0.638913	0.0963028	-6.63442	3.26e-11	1.27e-10	YGR119C
22583.3	-0.638774	0.255345	-2.50162	0.0123628	0.0197908	YGL062W
2020.84	-0.637033	0.100231	-6.35566	2.08e-10	7.55e-10	YPR079W
1071.34	-0.636931	0.104962	-6.06818	1.29e-09	4.41e-09	YPR106W
2314.52	-0.636626	0.104071	-6.11726	9.52e-10	3.29e-09	YNL246W
2522.69	-0.636141	0.254185	-2.50267	0.0123259	0.0197367	YJL057C
1157.81	-0.63544	0.127905	-4.96807	6.76e-07	1.8e-06	YOL072W
3146.72	-0.635155	0.119374	-5.32072	1.03e-07	2.96e-07	YOL111C
4497.13	-0.634402	0.067193	-9.44149	3.68e-21	2.67e-20	YOR191W
1691.24	-0.634171	0.185852	-3.41224	0.000644315	0.00123573	YGR084C
4109.01	-0.633857	0.109631	-5.78171	7.39e-09	2.37e-08	YPL006W
1832.53	-0.633337	0.199588	-3.17322	0.00150759	0.00275441	YLR059C
2669.04	-0.632521	0.147132	-4.299	1.72e-05	3.96e-05	YCR082W
4006.43	-0.632202	0.0751188	-8.41604	3.89e-17	2.27e-16	YDL035C
6332.43	-0.631269	0.226775	-2.78368	0.00537464	0.00910489	YGR243W
1269.7	-0.631039	0.112537	-5.6074	2.05e-08	6.31e-08	YMR168C
1122.47	-0.630738	0.136409	-4.62386	3.77e-06	9.32e-06	YCL010C
1587.27	-0.629945	0.104515	-6.0273	1.67e-09	5.63e-09	YBR125C
2072.04	-0.62894	0.107859	-5.83114	5.51e-09	1.79e-08	YJR005W
1902.48	-0.628371	0.0752546	-8.34994	6.83e-17	3.92e-16	YLR065C
2518.74	-0.628285	0.133005	-4.72376	2.32e-06	5.84e-06	YGR048W
3312.84	-0.627508	0.159342	-3.93812	8.21e-05	0.000175131	YMR088C
838.598	-0.62725	0.121605	-5.15809	2.49e-07	6.92e-07	YBL069W
2051.15	-0.627057	0.107846	-5.81438	6.09e-09	1.97e-08	YMR267W
1204.22	-0.626727	0.134974	-4.64332	3.43e-06	8.5e-06	YNL078W
1677.15	-0.626499	0.0970817	-6.45332	1.09e-10	4.07e-10	YGR112W
1047.91	-0.626299	0.26202	-2.39027	0.0168358	0.0264574	YGR195W
1844.88	-0.626295	0.187694	-3.33678	0.000847549	0.00160287	YDR003W
5662.23	-0.626049	0.120951	-5.17605	2.27e-07	6.31e-07	YEL042W
6489.62	-0.625811	0.139411	-4.48897	7.16e-06	1.72e-05	YBR263W
4705.63	-0.625541	0.107671	-5.80977	6.26e-09	2.02e-08	YDR251W
671.384	-0.624357	0.11483	-5.43723	5.41e-08	1.59e-07	YML101C
10709	-0.623598	0.164507	-3.7907	0.000150224	0.000310894	YHR071W
3796.22	-0.62309	0.282021	-2.20937	0.0271489	0.0413001	YOR051C
3922.18	-0.623025	0.245749	-2.53521	0.0112379	0.0181057	YJR001W
2055.52	-0.623009	0.140203	-4.44361	8.85e-06	2.11e-05	YMR064W
448.491	-0.622435	0.267058	-2.33071	0.0197687	0.0307403	YGR177C
1435.51	-0.6223	0.163962	-3.79539	0.000147413	0.000305563	YLR228C
2278.43	-0.620859	0.186353	-3.33163	0.000863402	0.00163048	YDL202W
3234.09	-0.620246	0.110701	-5.6029	2.11e-08	6.47e-08	YMR165C
1599.93	-0.620062	0.179482	-3.45473	0.000550849	0.00106937	YNL185C
346.643	-0.619476	0.237238	-2.6112	0.0090224	0.0147625	YIL049W
1081.1	-0.618385	0.124959	-4.94871	7.47e-07	1.98e-06	YKL116C
20721	-0.617801	0.26124	-2.36488	0.018036	0.0282414
20721	-0.617801	0.26124	-2.36488	0.018036	0.0282414
20721	-0.617801	0.26124	-2.36488	0.018036	0.0282414
1351.72	-0.616077	0.147879	-4.1661	3.1e-05	6.94e-05	YER098W
1452.26	-0.614429	0.19663	-3.1248	0.00177926	0.00321114	YOR078W
1417.61	-0.614293	0.153396	-4.00461	6.21e-05	0.000134229	YOR112W
7077.37	-0.613618	0.10156	-6.04193	1.52e-09	5.16e-09	YPL234C
9519.54	-0.613506	0.239162	-2.56523	0.0103108	0.0167277	YOR052C
1742.58	-0.613378	0.0948385	-6.46761	9.96e-11	3.72e-10	YPL158C
598.886	-0.613263	0.13662	-4.48881	7.16e-06	1.72e-05	YCR099C
2354.39	-0.612999	0.12636	-4.85121	1.23e-06	3.18e-06	YMR044W
8918.47	-0.612905	0.0971327	-6.30998	2.79e-10	1e-09	YOR267C
11385.6	-0.612441	0.120164	-5.09673	3.46e-07	9.46e-07	YGL245W
2403	-0.611791	0.0860983	-7.10573	1.2e-12	5.13e-12	YBR236C
5525.44	-0.611053	0.0759563	-8.0448	8.64e-16	4.56e-15	YPR033C
1870.94	-0.611019	0.248377	-2.46004	0.013892	0.0221356	YDR152W
495.899	-0.607507	0.164606	-3.69066	0.000223671	0.000453112	YKR045C
2594.83	-0.607077	0.105774	-5.73939	9.5e-09	3.01e-08	YGL221C
933.906	-0.606518	0.116665	-5.1988	2.01e-07	5.61e-07	YBR093C
17301.4	-0.606241	0.127172	-4.7671	1.87e-06	4.76e-06	YDR001C
834.838	-0.604555	0.184167	-3.28265	0.00102837	0.00192086	YPL219W
643.942	-0.602828	0.129196	-4.66598	3.07e-06	7.64e-06	YIL084C
1219.21	-0.602393	0.158295	-3.8055	0.000141515	0.000293899	YJR069C
4488.3	-0.601872	0.0764182	-7.87603	3.38e-15	1.73e-14	YHL025W
5334.27	-0.601758	0.252076	-2.38721	0.0169767	0.0266596	YLR278C
435.096	-0.601483	0.1477	-4.07233	4.65e-05	0.000102237	YGR206W
3339.25	-0.601394	0.215716	-2.7879	0.00530511	0.00899178	YHL048W
2347.78	-0.601194	0.0884041	-6.80053	1.04e-11	4.18e-11	YNL026W
6327.1	-0.600384	0.111135	-5.40228	6.58e-08	1.92e-07	YPL203W
6047.69	-0.599795	0.201619	-2.9749	0.00293086	0.00515114	YHR042W
1283.87	-0.599584	0.0880694	-6.80809	9.89e-12	3.98e-11	YOR126C
2151.54	-0.599269	0.1741	-3.4421	0.000577217	0.00111624	YIR033W
1371.81	-0.598932	0.0857686	-6.98311	2.89e-12	1.2e-11	YFR048W
8404.9	-0.598032	0.0793982	-7.53207	4.99e-14	2.38e-13	YDL147W
266.484	-0.598027	0.210907	-2.8355	0.00457544	0.00782698	YNL019C
695.16	-0.597962	0.174852	-3.41982	0.000626623	0.00120534	YMR279C
3871.64	-0.597011	0.144164	-4.1412	3.45e-05	7.7e-05	YOL129W
805.574	-0.596222	0.127524	-4.67536	2.93e-06	7.32e-06	YIL131C
5908.71	-0.595979	0.0635615	-9.37641	6.83e-21	4.88e-20	YLR309C
1548.2	-0.594123	0.15378	-3.86346	0.000111794	0.000234642	YHR090C
406.187	-0.594064	0.176805	-3.36	0.000779436	0.00147748	YLR234W
1898.45	-0.593204	0.199028	-2.98051	0.00287767	0.00506449	YDR027C
239.565	-0.592889	0.27154	-2.18343	0.0290041	0.0438765	YJL077C
1855.69	-0.59275	0.111834	-5.30026	1.16e-07	3.3e-07	YBR024W
981.701	-0.591935	0.155206	-3.81386	0.000136812	0.000284858	YOR324C
10527.2	-0.591422	0.156305	-3.78378	0.000154464	0.000319062	YER141W
1566.96	-0.591185	0.121319	-4.87298	1.1e-06	2.86e-06	YGL154C
21704	-0.589288	0.195019	-3.02169	0.00251368	0.0044576	YDR033W
1920.46	-0.588958	0.0974243	-6.04529	1.49e-09	5.06e-09	YKL027W
1862.36	-0.588148	0.159548	-3.68633	0.000227512	0.000460178	YNL023C
2272.5	-0.586362	0.107855	-5.43656	5.43e-08	1.6e-07	YBL085W
1862.35	-0.585947	0.097221	-6.02696	1.67e-09	5.64e-09	YBR003W
792.132	-0.585728	0.13472	-4.34775	1.38e-05	3.2e-05	YOR154W
1252.89	-0.585657	0.113216	-5.1729	2.3e-07	6.41e-07	YMR234W
464.174	-0.585267	0.163442	-3.58089	0.000342426	0.000682025	YML116W-A
2071.68	-0.584889	0.0753601	-7.76125	8.41e-15	4.18e-14	YOR241W
1689.41	-0.584539	0.0804824	-7.26294	3.79e-13	1.69e-12	YDR423C
7282.03	-0.581866	0.134519	-4.32552	1.52e-05	3.53e-05	YDR170C
8806.24	-0.58155	0.0967041	-6.01371	1.81e-09	6.1e-09	YGR231C
1181.81	-0.580991	0.236847	-2.45302	0.0141661	0.0225226	YLR227C
192.184	-0.580851	0.263985	-2.20032	0.0277844	0.0421684	YIL173W
2420.4	-0.579305	0.130065	-4.45398	8.43e-06	2.02e-05	YPR140W
7416.91	-0.579233	0.142936	-4.05239	5.07e-05	0.000110759	YMR276W
488.738	-0.578984	0.147425	-3.92732	8.59e-05	0.000182758	YPR175W
1458.69	-0.578214	0.148107	-3.90402	9.46e-05	0.000200439	YGL209W
2433.98	-0.577838	0.162716	-3.55121	0.000383469	0.000759595	YDR411C
1934.32	-0.577801	0.0948652	-6.09076	1.12e-09	3.85e-09	YDL194W
3049.62	-0.574017	0.138236	-4.15243	3.29e-05	7.34e-05	YGR274C
1068.64	-0.573552	0.131772	-4.35263	1.35e-05	3.14e-05	YBR087W
685.867	-0.573036	0.113554	-5.04637	4.5e-07	1.22e-06	YDR076W
927.187	-0.571624	0.124856	-4.57827	4.69e-06	1.15e-05	YKL134C
5371.93	-0.569311	0.0623848	-9.12581	7.12e-20	4.77e-19	YOL004W
923.893	-0.567867	0.121185	-4.68597	2.79e-06	6.97e-06	YDR279W
4118.9	-0.567643	0.173328	-3.27496	0.00105677	0.00197108	YGR054W
697.351	-0.567356	0.124428	-4.55972	5.12e-06	1.25e-05	YDR428C
2317.66	-0.567129	0.148254	-3.82539	0.000130566	0.000272461	YDL113C
2828.64	-0.567104	0.0956066	-5.93164	3e-09	9.94e-09	YKR021W
2364.55	-0.566581	0.0917764	-6.17349	6.68e-10	2.33e-09	YAL051W
960.224	-0.565548	0.118547	-4.77068	1.84e-06	4.68e-06	YCL005W
316.001	-0.565337	0.249635	-2.26465	0.0235342	0.0361642	YHR044C
3663.93	-0.565166	0.0844513	-6.69221	2.2e-11	8.63e-11	YOL097C
10769.5	-0.564568	0.0986849	-5.72092	1.06e-08	3.35e-08	YKR066C
600.875	-0.563888	0.205701	-2.74129	0.00611981	0.0102844	YOR309C
2479.87	-0.563392	0.0953763	-5.90705	3.48e-09	1.15e-08	YOR141C
194.26	-0.563018	0.225879	-2.49256	0.0126826	0.0202928	YBR088C
2744.95	-0.562886	0.0856926	-6.56867	5.08e-11	1.93e-10	YJR080C
6919.08	-0.562404	0.211458	-2.65965	0.00782224	0.0129385	YDR322C-A
2749.17	-0.562381	0.160374	-3.50669	0.000453725	0.000889301	YOR132W
2532.48	-0.562012	0.0796905	-7.05244	1.76e-12	7.47e-12	YKR002W
3095.98	-0.561546	0.0823945	-6.81533	9.4e-12	3.79e-11	YJL121C
2451.85	-0.56082	0.231954	-2.4178	0.0156146	0.0246811	YNL045W
242.225	-0.558856	0.258409	-2.16268	0.0305659	0.0460611	YFL020C
3673.7	-0.556677	0.0975332	-5.70756	1.15e-08	3.61e-08	YER063W
3669.51	-0.555521	0.108915	-5.10051	3.39e-07	9.28e-07	YEL015W
1316.17	-0.554913	0.235112	-2.3602	0.018265	0.028552	YML113W
2977.6	-0.554906	0.136891	-4.05364	5.04e-05	0.000110242	YNR006W
2880.48	-0.554558	0.157771	-3.51495	0.00043983	0.000863105	YHR101C
1959.56	-0.554106	0.127204	-4.35603	1.32e-05	3.09e-05	YOR244W
1229.26	-0.553712	0.111441	-4.96864	6.74e-07	1.8e-06	YGR140W
2270.85	-0.553412	0.0747191	-7.40656	1.3e-13	6e-13	YMR091C
1998.55	-0.553292	0.21772	-2.5413	0.0110442	0.0178156	YCR071C
736.808	-0.552771	0.111705	-4.9485	7.48e-07	1.98e-06	YMR013C
1338.17	-0.552644	0.23377	-2.36405	0.0180763	0.0282908	YMR239C
3824.45	-0.552212	0.103447	-5.33809	9.39e-08	2.7e-07	YGR013W
599.009	-0.550969	0.173948	-3.16743	0.00153791	0.00280508	YKR004C
2767.88	-0.550201	0.231487	-2.37681	0.0174628	0.0273955	YLR118C
825.364	-0.549916	0.127782	-4.30355	1.68e-05	3.88e-05	YBL089W
644.009	-0.549703	0.18313	-3.00171	0.00268465	0.00474786	YFR035C
2655.17	-0.548945	0.172495	-3.18239	0.00146067	0.00267318	YFL021W
1469.7	-0.548814	0.105506	-5.20172	1.97e-07	5.53e-07	YDR356W
10086.2	-0.548753	0.119139	-4.60599	4.11e-06	1.01e-05	YMR008C
1584.27	-0.548517	0.19878	-2.75941	0.00579052	0.00977384	YLR055C
248.713	-0.548416	0.188401	-2.9109	0.00360393	0.00624981	YDR274C
3583.58	-0.547705	0.0804994	-6.80384	1.02e-11	4.09e-11	YOR196C
2782.54	-0.547491	0.112931	-4.84803	1.25e-06	3.22e-06	YJL128C
3904.1	-0.54738	0.120115	-4.55713	5.19e-06	1.27e-05	YHR200W
4304.2	-0.547006	0.0674166	-8.11381	4.91e-16	2.64e-15	YCR042C
5512.62	-0.546361	0.0652598	-8.3721	5.66e-17	3.27e-16	YPL260W
784.225	-0.545463	0.202954	-2.68761	0.00719644	0.0119794	YLR405W
1602.05	-0.542765	0.0960839	-5.64887	1.62e-08	5e-08	YBR281C
3827.24	-0.542495	0.0844172	-6.42636	1.31e-10	4.83e-10	YNL247W
2381.13	-0.54192	0.0958461	-5.65406	1.57e-08	4.87e-08	YDR006C
1570.37	-0.541703	0.120102	-4.51037	6.47e-06	1.57e-05	YDR140W
2637.09	-0.541671	0.122538	-4.42044	9.85e-06	2.34e-05	YKR062W
428.855	-0.541507	0.156234	-3.46599	0.000528281	0.0010277	YJR012C
692.774	-0.541292	0.144269	-3.75197	0.000175447	0.000360463	YMR126C
1245.53	-0.541129	0.0973268	-5.55992	2.7e-08	8.16e-08	YPR109W
6684.74	-0.541069	0.104185	-5.19335	2.07e-07	5.78e-07	YMR314W
1015.52	-0.539202	0.202906	-2.6574	0.00787454	0.0130184	YKL183W
2282.17	-0.538349	0.0770202	-6.98971	2.75e-12	1.15e-11	YHR114W
1945.82	-0.537596	0.118189	-4.54861	5.4e-06	1.32e-05	YNR052C
1346.59	-0.53662	0.116722	-4.59743	4.28e-06	1.05e-05	YBR264C
1409.93	-0.534681	0.0975632	-5.48036	4.24e-08	1.26e-07	YDR137W
4755.44	-0.533776	0.0808373	-6.60309	4.03e-11	1.55e-10	YAL056W
1363.17	-0.532904	0.132546	-4.02051	5.81e-05	0.000125982	YOR017W
2268.93	-0.532763	0.136603	-3.90007	9.62e-05	0.000203211	YPL010W
1332.11	-0.532753	0.122556	-4.347	1.38e-05	3.21e-05	YFL044C
1727.89	-0.532011	0.179985	-2.95586	0.00311799	0.00545893	YIL157C
1217.55	-0.531979	0.197139	-2.6985	0.00696523	0.011617	YBR096W
9931.02	-0.531911	0.0876223	-6.0705	1.28e-09	4.35e-09	YOL081W
3951.83	-0.53154	0.0952829	-5.57854	2.43e-08	7.39e-08	YER095W
2990.02	-0.529485	0.167911	-3.15337	0.00161398	0.00292802	YKL005C
407.791	-0.529082	0.139583	-3.79044	0.000150378	0.000311115	YCR015C
132070	-0.528791	0.170312	-3.10484	0.00190382	0.0034255	YBR118W
3372.74	-0.528506	0.151347	-3.49201	0.000479406	0.000937944	YER182W
2658.85	-0.52837	0.177899	-2.97005	0.00297747	0.00523165	YDR071C
994.979	-0.527376	0.240699	-2.19102	0.0284505	0.043089	YPR166C
1298.17	-0.527329	0.133478	-3.95068	7.79e-05	0.000166515	YIL121W
167.373	-0.527081	0.205092	-2.56997	0.0101707	0.0165128	YGR139W
2937.79	-0.527008	0.0766243	-6.87782	6.08e-12	2.47e-11	YDR348C
12766.4	-0.526698	0.232916	-2.26132	0.0237395	0.0364368	YNL308C
1818.45	-0.525398	0.0900546	-5.83421	5.4e-09	1.76e-08	YKR008W
8713.2	-0.525381	0.243857	-2.15446	0.031204	0.0468995	YFL037W
2342.4	-0.524155	0.0963917	-5.43776	5.4e-08	1.59e-07	YGL208W
2872.46	-0.524108	0.102624	-5.10708	3.27e-07	8.98e-07	YBR029C
1566.02	-0.523182	0.234391	-2.23209	0.0256089	0.0391676	YDL045W-A
21711.9	-0.522661	0.195453	-2.67411	0.00749286	0.012422	YOR230W
1038.6	-0.52224	0.109402	-4.77357	1.81e-06	4.62e-06	YLR035C
673.453	-0.521762	0.186903	-2.79162	0.0052445	0.00890258	YDR259C
661.262	-0.521567	0.15591	-3.3453	0.000821932	0.00155577	YJR030C
5332.06	-0.521168	0.085059	-6.12713	8.95e-10	3.1e-09	YHR161C
2078.45	-0.520546	0.122151	-4.26148	2.03e-05	4.66e-05	YML079W
829.224	-0.520043	0.125443	-4.14566	3.39e-05	7.56e-05	YAL028W
3723.25	-0.519045	0.177577	-2.92292	0.00346764	0.0060279	YIL062C
2370.26	-0.518246	0.205025	-2.52772	0.0114805	0.0184783	YKL185W
1105.42	-0.517916	0.141175	-3.6686	0.000243879	0.000492214	YJR056C
932.903	-0.51719	0.109097	-4.74062	2.13e-06	5.4e-06	YMR283C
1451.4	-0.516803	0.132506	-3.90021	9.61e-05	0.00020316	YDR320C
1372.65	-0.516483	0.103286	-5.00051	5.72e-07	1.54e-06	YGL098W
1730.77	-0.516201	0.0894897	-5.76827	8.01e-09	2.56e-08	YMR155W
435.898	-0.515955	0.136342	-3.78427	0.000154159	0.000318533	YBR019C
15329.9	-0.515867	0.163832	-3.14876	0.00163967	0.00297157	YGR138C
2352.02	-0.514359	0.0867807	-5.92711	3.08e-09	1.02e-08	YBL046W
5633.15	-0.514338	0.0866692	-5.93449	2.95e-09	9.78e-09	YER155C
1133.38	-0.513407	0.108246	-4.74296	2.11e-06	5.34e-06	YBR130C
1986.21	-0.512608	0.0846622	-6.05475	1.41e-09	4.77e-09	YHR117W
349.181	-0.512046	0.21972	-2.33045	0.0197825	0.0307544	YLR054C
165.733	-0.511808	0.239782	-2.13447	0.0328042	0.0491573	YJL118W
15254.6	-0.511607	0.114062	-4.48533	7.28e-06	1.75e-05	YPL078C
1899.52	-0.511184	0.0896475	-5.70215	1.18e-08	3.72e-08	YMR098C
1145.67	-0.510892	0.121228	-4.21429	2.51e-05	5.68e-05	YNL314W
449.313	-0.510463	0.201151	-2.53771	0.011158	0.0179858	YDL177C
1768.55	-0.509531	0.0905928	-5.62441	1.86e-08	5.74e-08	YDR069C
7229.48	-0.508626	0.0760873	-6.68477	2.31e-11	9.06e-11	YMR302C
7479.42	-0.508618	0.098826	-5.1466	2.65e-07	7.34e-07	YKL046C
4264.29	-0.508325	0.173915	-2.92283	0.00346861	0.00602798	YER062C
1529.87	-0.508254	0.233307	-2.17847	0.0293707	0.0443898	YDR462W
1627.97	-0.507046	0.127077	-3.99006	6.61e-05	0.000142309	YKL069W
6040.78	-0.506167	0.0965047	-5.245	1.56e-07	4.42e-07	YJL005W
1294.71	-0.505865	0.198125	-2.55325	0.0106722	0.0172839	YGR057C
3333.09	-0.505746	0.174862	-2.89226	0.00382477	0.00660992	YOL036W
3001.25	-0.504705	0.149595	-3.3738	0.000741381	0.0014115	YHR073W
1607.48	-0.504175	0.106914	-4.71572	2.41e-06	6.07e-06	YOR188W
786.558	-0.503319	0.151965	-3.31208	0.000926048	0.00174222	YPL194W
2217.17	-0.503176	0.218375	-2.30419	0.0212122	0.0328439	YCR047C
506.081	-0.501962	0.149225	-3.3638	0.000768759	0.00145894	YDR451C
1323.75	-0.501618	0.105091	-4.77319	1.81e-06	4.62e-06	YOR308C
609.956	-0.499999	0.150946	-3.31244	0.000924861	0.00174099	YOR094W
1205.67	-0.499969	0.131809	-3.79313	0.00014876	0.000308159	YHR204W
2588.1	-0.499713	0.184019	-2.71555	0.0066166	0.0110878	YDL180W
2075.42	-0.498938	0.098825	-5.0487	4.45e-07	1.2e-06	YGL172W
3491.52	-0.497853	0.126406	-3.93851	8.2e-05	0.000174898	YPL023C
1277.79	-0.497532	0.139152	-3.57547	0.000349597	0.000695035	YML019W
2014.77	-0.496559	0.217991	-2.27789	0.0227331	0.0349992	YLR332W
2827.42	-0.496192	0.0779692	-6.36395	1.97e-10	7.16e-10	YDL236W
958.679	-0.496039	0.167798	-2.95616	0.00311494	0.00545554	YAL046C
709.814	-0.494997	0.120873	-4.09519	4.22e-05	9.32e-05	YGR068C
5626.81	-0.49328	0.145306	-3.39478	0.000686838	0.00131265	YOL060C
14282.1	-0.4908	0.0797748	-6.15232	7.64e-10	2.66e-09	YNL071W
1831	-0.490555	0.0866911	-5.65866	1.53e-08	4.75e-08	YGR223C
1020.87	-0.490182	0.149088	-3.28787	0.00100948	0.00188774	YDR031W
2303.51	-0.489313	0.178715	-2.73794	0.00618245	0.0103843	YKR006C
10128.9	-0.488726	0.0748668	-6.52794	6.67e-11	2.52e-10	YBL003C
1186.02	-0.488043	0.104103	-4.68809	2.76e-06	6.9e-06	YMR190C
18260.5	-0.487828	0.091482	-5.3325	9.69e-08	2.79e-07	YER178W
2692.26	-0.485788	0.11474	-4.23383	2.3e-05	5.24e-05	YBL036C
1201.39	-0.484735	0.163994	-2.9558	0.00311855	0.00545893	YLR353W
1380.42	-0.484598	0.107917	-4.49048	7.11e-06	1.71e-05	YER142C
5573.6	-0.483986	0.125094	-3.86897	0.000109297	0.000229622	YER019C-A
10165.9	-0.483464	0.126456	-3.82317	0.000131747	0.000274663	YIL047C
5535.09	-0.47974	0.204357	-2.34755	0.0188971	0.0294764	YLR429W
6726.51	-0.479715	0.156307	-3.06905	0.00214742	0.00383418	YPR028W
1592.08	-0.479607	0.0939243	-5.10632	3.28e-07	9.01e-07	YOR172W
6877.36	-0.478675	0.13958	-3.42939	0.000604931	0.00116603	YGL122C
4607.31	-0.477128	0.173143	-2.75569	0.00585693	0.00988082	YKL004W
2557.36	-0.476245	0.0858531	-5.54721	2.9e-08	8.75e-08	YIL144W
536.463	-0.475588	0.155695	-3.05461	0.0022535	0.00401369	YMR141C
1289.45	-0.475028	0.110981	-4.28027	1.87e-05	4.29e-05	YDL036C
1212.48	-0.474836	0.119372	-3.97779	6.96e-05	0.000149562	YPR139C
311.114	-0.474379	0.186241	-2.54713	0.0108613	0.0175542	YEL018W
2792.31	-0.474041	0.112697	-4.20635	2.6e-05	5.87e-05	YEL032W
2895	-0.472447	0.108269	-4.36363	1.28e-05	3e-05	YGL092W
1764.84	-0.47195	0.120534	-3.91548	9.02e-05	0.000191402	YPR124W
6436.73	-0.471625	0.101469	-4.64795	3.35e-06	8.32e-06	YER021W
2368.51	-0.471349	0.140796	-3.34774	0.000814736	0.0015426	YBR231C
3351.24	-0.471335	0.196786	-2.39517	0.0166127	0.0261573	YFL036W
2449.77	-0.471324	0.142924	-3.29773	0.000974714	0.00182797	YER161C
5283.54	-0.471001	0.0833614	-5.65011	1.6e-08	4.97e-08	YCR017C
1484.14	-0.469833	0.13452	-3.49266	0.000478239	0.000935942	YKL061W
2041.65	-0.4698	0.13317	-3.52783	0.000418988	0.00082533	YPL151C
2999.63	-0.469415	0.0979377	-4.79299	1.64e-06	4.21e-06	YDR287W
7786.52	-0.469259	0.091423	-5.13284	2.85e-07	7.86e-07	YDR216W
1661.31	-0.467319	0.0949964	-4.91933	8.68e-07	2.28e-06	YBR095C
2659.77	-0.467201	0.155408	-3.00629	0.0026446	0.00467956	YLR193C
1440.63	-0.465924	0.172197	-2.70576	0.00681479	0.0113906	YKL003C
1057.94	-0.462724	0.189597	-2.44057	0.0146641	0.023269	YML080W
4070	-0.462052	0.176236	-2.62179	0.00874703	0.0143479	YKL038W
4610.25	-0.462027	0.0843132	-5.47989	4.26e-08	1.26e-07	YKL002W
9728.4	-0.461782	0.21623	-2.1356	0.0327118	0.0490301	YHR190W
8027.35	-0.459101	0.104021	-4.41356	1.02e-05	2.41e-05	YBR036C
1258.41	-0.458952	0.0983014	-4.66883	3.03e-06	7.53e-06	YOL031C
2319.78	-0.458377	0.0892683	-5.13482	2.82e-07	7.78e-07	YER068W
1530.71	-0.458225	0.0791283	-5.79091	7e-09	2.25e-08	YJR084W
5395.17	-0.457563	0.116805	-3.91733	8.95e-05	0.000190066	YLR384C
539.326	-0.455672	0.126139	-3.61247	0.00030329	0.000607979	YDR179W-A
9760.17	-0.454382	0.167886	-2.70649	0.00679984	0.0113715	YGR124W
828.938	-0.452966	0.0894157	-5.06585	4.07e-07	1.1e-06	YGR222W
3864.98	-0.452574	0.157859	-2.86696	0.00414442	0.00712831	YGL045W
554.691	-0.452358	0.175135	-2.5829	0.00979725	0.0159502	YDR371W
3508.01	-0.451799	0.0962568	-4.69368	2.68e-06	6.73e-06	YNL231C
951.197	-0.451699	0.137212	-3.29198	0.000994843	0.00186411	YKL071W
140.137	-0.451525	0.205785	-2.19416	0.0282237	0.0427853	YGR035W-A
3617.73	-0.450525	0.116851	-3.85555	0.000115471	0.00024197	YGR229C
410.82	-0.450456	0.172867	-2.6058	0.00916613	0.0149751	YPR015C
3417.96	-0.450399	0.140906	-3.19644	0.00139136	0.00255566	YKL087C
407.949	-0.449838	0.150474	-2.98948	0.00279452	0.00493147	YEL068C
39145.4	-0.449812	0.199045	-2.25985	0.0238304	0.0365505	YGR234W
1391.47	-0.448644	0.132063	-3.39718	0.000680834	0.00130155	YOL078W
2207.48	-0.447664	0.088396	-5.0643	4.1e-07	1.11e-06	YJR068W
967.294	-0.44642	0.183892	-2.42762	0.0151981	0.0240637	YDL179W
770.617	-0.446044	0.15927	-2.80055	0.00510149	0.0086692	YOR192C-B
2699.57	-0.443522	0.203719	-2.17713	0.029471	0.0445311	YPL173W
1351.4	-0.443135	0.0910565	-4.8666	1.14e-06	2.95e-06	YER168C
1757.28	-0.442733	0.100047	-4.42525	9.63e-06	2.29e-05	YKL121W
1962.75	-0.442328	0.0746288	-5.92704	3.08e-09	1.02e-08	YLR420W
6758.14	-0.442178	0.171389	-2.57996	0.00988113	0.0160747	YFR040W
2362.11	-0.44161	0.200573	-2.20175	0.0276832	0.0420246	YNL155W
1688.49	-0.440677	0.160716	-2.74196	0.00610732	0.0102713	YHR121W
434.77	-0.440542	0.13259	-3.32258	0.00089188	0.00168231	YPL255W
1076.94	-0.440474	0.091943	-4.79073	1.66e-06	4.26e-06	YDR498C
989.208	-0.440409	0.110196	-3.99661	6.43e-05	0.000138571	YIL095W
1898.02	-0.440307	0.117945	-3.73317	0.000189088	0.000387146	YPL259C
4852.32	-0.439926	0.0919641	-4.78367	1.72e-06	4.4e-06	YIL005W
1947.33	-0.439533	0.128419	-3.42264	0.000620157	0.00119361	YNL054W
3907.88	-0.438991	0.151868	-2.89062	0.00384484	0.0066411	YBR159W
13545	-0.438229	0.103486	-4.23467	2.29e-05	5.23e-05	YEL024W
1392.58	-0.438182	0.12818	-3.41849	0.000629706	0.00121056	YDL089W
775.955	-0.438026	0.118073	-3.70978	0.000207438	0.000422592	YIR031C
1193.06	-0.437501	0.131971	-3.31514	0.000915978	0.00172477	YDL001W
1621.06	-0.43631	0.140536	-3.10461	0.00190532	0.00342725	YCR060W
3315.99	-0.436213	0.183581	-2.37614	0.017495	0.0274338	YJR091C
654.979	-0.435915	0.134572	-3.23926	0.00119838	0.00222061	YBR030W
761.116	-0.43448	0.132337	-3.28313	0.00102662	0.00191925	YLL038C
449.996	-0.434418	0.181349	-2.39548	0.0165987	0.0261415	YGR169C
1528.95	-0.434299	0.101422	-4.2821	1.85e-05	4.26e-05	YGR042W
1922.58	-0.434148	0.130624	-3.32363	0.000888537	0.00167698	YNL167C
1143.69	-0.432025	0.110461	-3.91111	9.19e-05	0.000194777	YGR216C
1433.63	-0.432014	0.111047	-3.89036	0.000100096	0.000211313	YDR525W-A
1209.82	-0.431607	0.136907	-3.15255	0.00161853	0.00293489	YPL018W
1847.44	-0.430444	0.134782	-3.19362	0.00140501	0.00257928	YMR247C
709.838	-0.430012	0.126258	-3.40581	0.000659691	0.0012641	YBR213W
811.565	-0.429958	0.183484	-2.34329	0.0191144	0.029794	YLR046C
3485.9	-0.429387	0.08773	-4.89441	9.86e-07	2.58e-06	YKL101W
1135.64	-0.429262	0.12168	-3.52778	0.000419061	0.00082533	YGL155W
1939.84	-0.428855	0.0962764	-4.45442	8.41e-06	2.01e-05	YPL196W
5439.89	-0.427039	0.0765737	-5.57684	2.45e-08	7.46e-08	YPR086W
516.511	-0.42596	0.123636	-3.44528	0.000570471	0.00110385	YML060W
2199.31	-0.425912	0.0759224	-5.60984	2.03e-08	6.23e-08	YMR061W
4639.09	-0.425067	0.148969	-2.8534	0.00432539	0.00742782	YPL237W
1682.19	-0.423665	0.121108	-3.49824	0.000468336	0.000917111	YOR097C
904.521	-0.423588	0.129328	-3.2753	0.0010555	0.00196928	YBR297W
2132.92	-0.423442	0.105293	-4.02157	5.78e-05	0.000125502	YJR017C
2080.61	-0.423236	0.0852592	-4.9641	6.9e-07	1.84e-06	YER027C
4972.57	-0.422726	0.143478	-2.94627	0.00321634	0.00562104	YBR059C
4733.5	-0.422242	0.105785	-3.9915	6.57e-05	0.000141545	YER122C
1148.31	-0.421671	0.151073	-2.79118	0.0052517	0.00891052	YER018C
798.257	-0.421085	0.163452	-2.5762	0.00998935	0.0162386	YPL007C
34687.5	-0.419714	0.0732445	-5.73031	1e-08	3.17e-08	YNL031C
6550.92	-0.418739	0.0892296	-4.69283	2.69e-06	6.76e-06	YCL011C
2149.37	-0.418024	0.126813	-3.29638	0.000979403	0.00183624	YGL126W
2009.69	-0.417432	0.126858	-3.29054	0.000999957	0.00187262	YBR089C-A
510.069	-0.417252	0.177386	-2.35223	0.0186615	0.0291298	YDL009C
3680.52	-0.416	0.0997003	-4.17251	3.01e-05	6.77e-05	YER105C
6995.1	-0.415543	0.152149	-2.73115	0.00631135	0.0105899	YER055C
1486.64	-0.41537	0.136247	-3.04866	0.00229862	0.00409293	YHR017W
1768.5	-0.415164	0.194668	-2.13268	0.032951	0.0493432	YLR045C
2005.98	-0.414861	0.133927	-3.09767	0.00195049	0.00350561	YLR207W
933.105	-0.41261	0.141089	-2.92447	0.00345044	0.00599961	YOR106W
923.417	-0.412172	0.120586	-3.41807	0.000630669	0.00121205	YNL270C
808.162	-0.41155	0.161578	-2.54707	0.0108633	0.0175542	YKR020W
3585.92	-0.411315	0.102689	-4.00545	6.19e-05	0.000133798	YHR024C
1787.37	-0.411156	0.100676	-4.08397	4.43e-05	9.74e-05	YDR266C
1818.49	-0.410961	0.122276	-3.36094	0.00077678	0.00147288	YPR093C
1374.14	-0.410666	0.104325	-3.93641	8.27e-05	0.000176325	YFR041C
1803.15	-0.409128	0.154328	-2.65102	0.00802485	0.0132433	YER186C
609.013	-0.408817	0.160599	-2.54557	0.0109098	0.0176163	YDR511W
527.324	-0.40685	0.12076	-3.36909	0.000754179	0.00143336	YBL010C
6716.12	-0.406198	0.135378	-3.00047	0.00269568	0.00476607	YEL040W
1266.54	-0.405317	0.1463	-2.77046	0.00559773	0.00946559	YGL050W
3354.43	-0.404761	0.0986649	-4.10238	4.09e-05	9.06e-05	YOR023C
6705.27	-0.404003	0.093459	-4.32279	1.54e-05	3.57e-05	YBR283C
1395.75	-0.402676	0.0994632	-4.04849	5.15e-05	0.000112509	YPL011C
816.328	-0.402549	0.15364	-2.62008	0.00879102	0.0144129	YDR253C
925.019	-0.402394	0.16728	-2.40551	0.0161497	0.0254837	YOR367W
1351.52	-0.401344	0.0986378	-4.06887	4.72e-05	0.000103698	YNL153C
749.106	-0.401205	0.13481	-2.97607	0.00291971	0.00513292	YKL208W
2519.71	-0.400841	0.12503	-3.20595	0.00134617	0.00247754	YMR313C
2057.14	-0.400336	0.126846	-3.15608	0.00159907	0.00290445	YOL020W
1549.83	-0.400158	0.140942	-2.83916	0.00452323	0.00774715	YOR281C
2168.92	-0.399606	0.136088	-2.93639	0.0033206	0.00578928	YDR539W
600.427	-0.399153	0.112951	-3.53387	0.000409527	0.000808509	YGR062C
3028.04	-0.397897	0.0885248	-4.49475	6.97e-06	1.68e-05	YGR147C
1671.9	-0.397804	0.102209	-3.89206	9.94e-05	0.000209974	YDR159W
8473.94	-0.396805	0.177782	-2.23197	0.0256168	0.0391706	YAL034C
5419.9	-0.39658	0.0940853	-4.21511	2.5e-05	5.66e-05	YGL207W
25954.7	-0.39556	0.141635	-2.79281	0.00522526	0.00887491	YBL030C
2918.12	-0.39536	0.139475	-2.83462	0.00458798	0.00784156	YDR141C
5048.95	-0.394332	0.13824	-2.85251	0.00433755	0.00744674	YPL091W
1077.43	-0.394172	0.107228	-3.67602	0.000236904	0.000478582	YKR099W
1063.36	-0.394102	0.126502	-3.11537	0.00183716	0.00331105	YMR281W
1482.89	-0.39382	0.109468	-3.59758	0.000321197	0.000641901	YFL029C
2339.06	-0.393203	0.134252	-2.92885	0.00340222	0.0059205	YDR375C
1935.38	-0.392477	0.0967067	-4.05842	4.94e-05	0.000108154	YOR054C
1831.11	-0.39194	0.0964994	-4.06158	4.87e-05	0.000106738	YDL002C
863.195	-0.39097	0.133648	-2.92538	0.0034404	0.00598374	YDR113C
1520.36	-0.390178	0.11538	-3.38169	0.000720407	0.00137438	YMR153W
1853.85	-0.389631	0.10023	-3.88736	0.00010134	0.000213732	YGR172C
2566.02	-0.389077	0.139336	-2.79237	0.00523234	0.00888461	YPL017C
2373.06	-0.388284	0.0689005	-5.63543	1.75e-08	5.4e-08	YJL092W
3004.62	-0.388261	0.0911017	-4.26184	2.03e-05	4.65e-05	YIL034C
3449.76	-0.387729	0.0710486	-5.45724	4.84e-08	1.43e-07	YIR003W
2278.46	-0.385364	0.156577	-2.46119	0.0138479	0.022076	YPL098C
1768.68	-0.384972	0.107562	-3.57907	0.000344816	0.000686576	YBR008C
593.517	-0.38488	0.114037	-3.37504	0.000738042	0.00140556	YPL233W
2142.13	-0.384122	0.0769984	-4.98869	6.08e-07	1.63e-06	YOR002W
1716.93	-0.384048	0.124099	-3.09469	0.00197022	0.00353717	YLR386W
2296.24	-0.383548	0.120194	-3.19107	0.00141745	0.00259845	YOL054W
1869.68	-0.383417	0.103779	-3.69456	0.000220264	0.000446905	YNR008W
8594.82	-0.383182	0.088815	-4.31438	1.6e-05	3.7e-05	YPL190C
8839.02	-0.38175	0.106724	-3.57697	0.000347605	0.000691707	YER025W
4035.47	-0.381446	0.0671493	-5.68056	1.34e-08	4.2e-08	YLR335W
8305.77	-0.379913	0.1349	-2.81626	0.00485867	0.00828032	YOR036W
1726.82	-0.378762	0.126856	-2.98576	0.00282872	0.00498741	YML102W
5103.92	-0.378712	0.142866	-2.65081	0.0080299	0.0132483	YKL067W
6984.04	-0.377993	0.153873	-2.45652	0.014029	0.022321	YJR065C
5135.23	-0.376563	0.132385	-2.84445	0.00444883	0.00762574	YKL209C
2125.83	-0.376153	0.096999	-3.8779	0.000105361	0.00022171	YOL100W
5213.13	-0.376152	0.0742001	-5.06942	3.99e-07	1.09e-06	YER120W
1347.66	-0.375439	0.118789	-3.16054	0.00157475	0.00286506	YGR077C
3393.25	-0.375378	0.0981405	-3.82491	0.00013082	0.000272818	YIR011C
1346.55	-0.374693	0.107718	-3.47846	0.000504311	0.000983716	YLR191W
1474.11	-0.374479	0.113813	-3.29029	0.00100086	0.00187376	YBR261C
2568.26	-0.37332	0.141834	-2.63209	0.00848622	0.0139482	YML091C
2273.89	-0.373275	0.0663088	-5.62934	1.81e-08	5.59e-08	YDL074C
1808.46	-0.37313	0.107897	-3.45819	0.000543817	0.00105635	YER060W
2012.76	-0.370274	0.100165	-3.69663	0.000218478	0.000443557	YHL002W
1088.51	-0.369007	0.109034	-3.38433	0.000713534	0.00136207	YPL162C
7955.44	-0.368789	0.0931894	-3.95742	7.58e-05	0.000162207	YGL215W
2531.1	-0.367927	0.124039	-2.96621	0.00301494	0.00529463	YKL171W
306.499	-0.367296	0.159039	-2.30947	0.0209176	0.032434	YML095C
16558.5	-0.365997	0.165285	-2.21434	0.0268051	0.040796	YOR173W
1100.04	-0.365971	0.15149	-2.4158	0.0157006	0.024805	YER184C
3355.45	-0.365141	0.135538	-2.69401	0.00705988	0.0117671	YGR020C
822.131	-0.362738	0.167792	-2.16184	0.0306306	0.0461263	YHR002W
3369.85	-0.362511	0.124982	-2.90051	0.00372553	0.00644697	YKR016W
2776.29	-0.360074	0.0744005	-4.83968	1.3e-06	3.36e-06	YOL062C
13363.3	-0.358174	0.0961376	-3.72564	0.000194817	0.000398125	YMR143W
1772.85	-0.355692	0.0972552	-3.65731	0.00025488	0.000513781	YPR034W
4179.66	-0.355583	0.0866491	-4.10371	4.07e-05	9.01e-05	YLR421C
2642.29	-0.355516	0.113157	-3.14179	0.00167917	0.00303892	YGL115W
775.735	-0.355236	0.11922	-2.97967	0.00288558	0.00507703	YMR304C-A
10605.3	-0.35505	0.0710552	-4.99681	5.83e-07	1.56e-06	YGR285C
2606.53	-0.354694	0.154481	-2.29604	0.0216736	0.0334947	YBL066C
3970.59	-0.354532	0.115666	-3.06514	0.00217568	0.0038825	YKL192C
1311.06	-0.353154	0.102439	-3.44746	0.00056589	0.00109596	YPL052W
9323.33	-0.352092	0.0967234	-3.64019	0.000272433	0.000547639	YDL192W
6726.08	-0.351973	0.115695	-3.04225	0.00234815	0.00417769	YNL200C
2235.88	-0.35192	0.114841	-3.0644	0.00218108	0.00389108	YOR219C
1229.2	-0.350739	0.11741	-2.98729	0.00281463	0.00496426	YKR087C
7228.45	-0.350497	0.147603	-2.37459	0.0175684	0.0275423	YDL029W
1402.1	-0.349183	0.0941188	-3.71003	0.000207237	0.000422316	YIL031W
2285.85	-0.348859	0.0870666	-4.00681	6.15e-05	0.000133119	YLR244C
905.569	-0.346335	0.160013	-2.16442	0.030432	0.045898	YBR293W
1623.65	-0.34484	0.0908604	-3.79527	0.00014748	0.000305605	YKL197C
1381.28	-0.344764	0.124402	-2.77138	0.00558194	0.0094438	YGR017W
3695.17	-0.342934	0.132827	-2.5818	0.00982856	0.0159932	YHR188C
1880.12	-0.342154	0.111806	-3.06026	0.00221147	0.00394421	YOR067C
1032.77	-0.34052	0.138689	-2.45528	0.0140773	0.0223925	YPL003W
2721.01	-0.3405	0.153382	-2.21994	0.0264227	0.0402611	YNL081C
2729.18	-0.340495	0.130135	-2.61648	0.00888411	0.0145545	YGL129C
4986.74	-0.339606	0.110998	-3.05955	0.00221667	0.0039524	YOR239W
1045.67	-0.337202	0.126635	-2.66278	0.00774976	0.0128283	YGL083W
891.292	-0.336883	0.117878	-2.85788	0.00426478	0.00732952	YCL029C
1378.88	-0.336571	0.101518	-3.31539	0.000915169	0.00172375	YIL122W
2585.71	-0.33622	0.111148	-3.02497	0.0024866	0.00441197	YBR053C
1709.68	-0.33582	0.125327	-2.67954	0.00737224	0.0122407	YJL125C
2875.6	-0.335672	0.0947225	-3.54374	0.000394493	0.000780957	YLR079W
3766.9	-0.335302	0.0838723	-3.99777	6.39e-05	0.000137985	YLR113W
766	-0.334822	0.11291	-2.9654	0.00302288	0.00530715	YJR141W
5548.56	-0.334412	0.155159	-2.15529	0.0311392	0.0468238	YLR250W
6151.96	-0.333486	0.0933315	-3.57313	0.000352733	0.000701056	YLR149C
974.075	-0.333352	0.134392	-2.48046	0.0131214	0.0209641	YBR153W
2864.01	-0.333316	0.0824664	-4.04184	5.3e-05	0.000115516	YKL088W
2193.31	-0.332436	0.12267	-2.70999	0.00672846	0.0112608	YMR038C
4544.65	-0.330984	0.070861	-4.67089	3e-06	7.47e-06	YGR284C
489.214	-0.33093	0.129481	-2.55582	0.0105939	0.0171615	YDL098C
834.75	-0.329541	0.152379	-2.16265	0.0305684	0.0460611	YPL103C
15316.5	-0.328474	0.0863284	-3.80494	0.000141841	0.000294482	YBR010W
9344.92	-0.327438	0.149443	-2.19106	0.0284477	0.043089	YFL045C
1914.73	-0.326069	0.0643933	-5.06372	4.11e-07	1.12e-06	YHR076W
1784.24	-0.325135	0.138251	-2.35178	0.0186837	0.0291575	YGL112C
9757.32	-0.32489	0.0874374	-3.71568	0.000202657	0.000413369	YKR048C
836.517	-0.324532	0.133978	-2.42228	0.0154234	0.0243979	YFL017C
2882.25	-0.324417	0.078287	-4.14395	3.41e-05	7.61e-05	YPR161C
1368.82	-0.323773	0.115059	-2.81396	0.00489352	0.00833535	YBL020W
589.676	-0.322653	0.144785	-2.22849	0.0258479	0.0394776	YGL128C
2612.52	-0.321795	0.116751	-2.75625	0.00584688	0.00986643	YDR196C
1639.35	-0.319041	0.0960551	-3.32144	0.00089554	0.00168873	YOR307C
1268.03	-0.31873	0.120846	-2.63749	0.00835211	0.0137486	YJL062W
2205.1	-0.318413	0.131453	-2.42226	0.0154242	0.0243979	YLR020C
1492.18	-0.317087	0.118099	-2.68493	0.0072545	0.0120606	YIR010W
580.496	-0.314951	0.112947	-2.7885	0.00529535	0.0089799	YHL008C
4768.99	-0.314859	0.0933296	-3.37362	0.000741854	0.00141199	YIL143C
1499.99	-0.31398	0.146473	-2.14361	0.0320641	0.0481147	YOR228C
724.862	-0.313049	0.134175	-2.33314	0.0196407	0.0305704	YKL089W
3129.03	-0.312535	0.0964311	-3.24102	0.00119102	0.00220821	YER083C
2083.78	-0.310149	0.0738919	-4.19733	2.7e-05	6.09e-05	YDR244W
8855.14	-0.309956	0.0939046	-3.30075	0.000964267	0.00180942	YCR024C-B
1129.52	-0.309085	0.115171	-2.6837	0.00728125	0.012102	YOR011W
2601.22	-0.308933	0.101062	-3.05686	0.0022367	0.00398594	YPR072W
778.744	-0.308396	0.144671	-2.1317	0.0330312	0.0494293	YBR259W
15720	-0.307902	0.10949	-2.81216	0.00492097	0.00837773	YPR191W
4551.3	-0.306443	0.121193	-2.52856	0.0114532	0.0184388	YHR057C
1476.22	-0.305698	0.140427	-2.17692	0.0294866	0.0445444	YPL074W
5232.69	-0.30566	0.111204	-2.74863	0.0059844	0.0100828	YHR074W
3183.21	-0.304761	0.0743036	-4.10156	4.1e-05	9.08e-05	YPR049C
2697.67	-0.30357	0.0657123	-4.61969	3.84e-06	9.5e-06	YGL100W
3757	-0.303152	0.139325	-2.17586	0.0295654	0.044653	YEL050C
1470.84	-0.301689	0.137532	-2.1936	0.0282645	0.0428372	YPL137C
1307.1	-0.301335	0.0937338	-3.2148	0.00130536	0.00240993	YOR115C
3029.44	-0.301145	0.110164	-2.73361	0.00626447	0.0105166	YBR108W
2740.08	-0.300903	0.0835919	-3.59967	0.000318625	0.000637543	YAL029C
1397.31	-0.298916	0.0882727	-3.38628	0.000708468	0.00135319	YKL159C
2088.5	-0.29887	0.11047	-2.70544	0.00682147	0.0113989	YHR001W
1506.77	-0.297483	0.109657	-2.71286	0.00667061	0.0111668	YBR243C
1443.14	-0.295659	0.111306	-2.65627	0.00790095	0.0130554	YJR131W
4343.09	-0.294585	0.099442	-2.96238	0.00305275	0.00535813	YCL050C
3978.25	-0.291276	0.0945741	-3.07987	0.0020709	0.00370466	YKL146W
1202.09	-0.290553	0.115235	-2.52139	0.0116894	0.0187958	YML002W
1166.13	-0.288083	0.0890841	-3.23383	0.00122142	0.00226071	YLR288C
2053.69	-0.287186	0.115889	-2.47811	0.0132079	0.0210918	YDR350C
1671.53	-0.285779	0.119546	-2.39053	0.016824	0.0264517	YML114C
2060.27	-0.285744	0.128785	-2.21878	0.0265018	0.0403722	YDR242W
1642.68	-0.284698	0.0880032	-3.23509	0.00121604	0.00225204	YML111W
15193.7	-0.283595	0.0530588	-5.34492	9.05e-08	2.61e-07	YER133W
27442.4	-0.282118	0.118674	-2.37725	0.0174421	0.0273706	YBL099W
3323.64	-0.281656	0.105085	-2.68028	0.00735614	0.0122171	YER009W
2321.9	-0.281495	0.100185	-2.80977	0.00495776	0.00843375	YNL139C
778.614	-0.280935	0.127823	-2.19784	0.0279604	0.0424167	YPR196W
1760.72	-0.279489	0.0775643	-3.60332	0.000314182	0.000629233	YOL022C
1692.47	-0.279149	0.0973571	-2.86727	0.00414035	0.00712319	YER107C
4230.08	-0.277976	0.10197	-2.72607	0.00640943	0.0107489	YDR349C
1196.54	-0.273515	0.12328	-2.21866	0.0265101	0.0403755	YPL244C
2992.83	-0.272938	0.0678811	-4.02083	5.8e-05	0.000125856	YFR006W
3085.04	-0.269573	0.0838929	-3.2133	0.00131221	0.0024212	YNR055C
3070.93	-0.267121	0.0603087	-4.42922	9.46e-06	2.25e-05	YDR510W
1638.85	-0.264937	0.0805341	-3.28975	0.00100278	0.00187657	YNL099C
2946.89	-0.264332	0.0811688	-3.25657	0.00112769	0.00209557	YDR245W
6085.3	-0.263722	0.104736	-2.51796	0.0118037	0.0189657	YBL058W
3038.39	-0.26332	0.0833089	-3.16077	0.00157352	0.00286442	YJL117W
1657.97	-0.261446	0.113507	-2.30335	0.0212594	0.0329014	YBL023C
1114.17	-0.261344	0.0997512	-2.61996	0.00879406	0.0144142	YMR164C
6239.13	-0.259644	0.0835586	-3.10733	0.00188785	0.00339772	YGL148W
6906.23	-0.258374	0.0691818	-3.73471	0.000187928	0.000385135	YGR132C
1987.17	-0.258113	0.0952834	-2.7089	0.00675064	0.0112921	YOR371C
2270.14	-0.254361	0.0681305	-3.73344	0.000188881	0.000386844	YOR147W
1247.31	-0.251817	0.0957074	-2.63111	0.00851059	0.0139812	YOL148C
1904.8	-0.249313	0.110674	-2.25268	0.0242792	0.0372299	YIL130W
3786.38	-0.249015	0.109987	-2.26404	0.0235717	0.0362047	YLR449W
1398.37	-0.244789	0.097134	-2.52011	0.0117317	0.0188593	YNR023W
2239.34	-0.244541	0.0926385	-2.63973	0.00829722	0.0136686	YIL063C
4046.48	-0.241817	0.089624	-2.69812	0.00697314	0.0116255	YER089C
2009.68	-0.240909	0.104912	-2.29629	0.0216592	0.0334802	YOR040W
3587.78	-0.240462	0.0818933	-2.93628	0.00332176	0.00578975	YOR322C
1875.84	-0.240166	0.0875141	-2.74431	0.00606386	0.0102035	YDR088C
5782.85	-0.239549	0.0790258	-3.03127	0.00243526	0.00432324	YDR505C
4955.51	-0.237467	0.0734445	-3.23328	0.00122378	0.00226445	YNL189W
4434.51	-0.235977	0.0985378	-2.39478	0.0166302	0.0261786	YMR296C
1554.96	-0.232067	0.0933741	-2.48534	0.0129426	0.0206936	YDR435C
950.874	-0.230369	0.0991904	-2.32249	0.0202065	0.0313911	YHR178W
3808.97	-0.228288	0.0853474	-2.67481	0.00747705	0.0124053	YBR001C
1796.17	-0.225979	0.0957104	-2.36107	0.0182221	0.0285054	YPL215W
2216.94	-0.22538	0.0905649	-2.4886	0.0128248	0.0205102	YLR071C
2385.23	-0.225196	0.10282	-2.1902	0.0285098	0.0431688	YDR017C
1460.77	-0.223747	0.0913191	-2.45016	0.0142793	0.0226971	YDR036C
1419.44	-0.222465	0.0834076	-2.6672	0.00764855	0.0126705	YLR135W
3810.19	-0.218943	0.0966871	-2.26445	0.0235467	0.0361748	YDR086C
7245.91	-0.218106	0.0917667	-2.37674	0.0174664	0.0273955	YMR089C
1170.66	-0.211416	0.0892344	-2.36922	0.0178255	0.0279252	YNL083W
4024.45	-0.210758	0.0833886	-2.52742	0.0114903	0.0184895	YIR004W
1210.29	-0.208681	0.0868487	-2.40281	0.0162696	0.0256605	YLR360W
6404.84	-0.207534	0.0848379	-2.44624	0.0144355	0.0229175	YGR186W
2130.56	-0.203516	0.0900188	-2.26082	0.0237704	0.0364669	YPL180W
1519.09	-0.20312	0.0869018	-2.33735	0.0194209	0.0302501	YLR319C
2948.26	-0.202587	0.0912162	-2.22095	0.0263543	0.0401851	YGL181W
1675.71	-0.20044	0.0787183	-2.54629	0.0108874	0.0175845	YDR219C
2262.38	-0.198878	0.0790159	-2.51694	0.011838	0.0190161	YPR097W
1555.72	-0.197414	0.0927084	-2.12941	0.0332204	0.0496668	YGL091C
5174.54	-0.196571	0.0852674	-2.30535	0.0211469	0.0327505	YLR256W
4091.63	-0.195709	0.0805062	-2.43098	0.0150581	0.0238536	YPR008W
2880.99	-0.195305	0.077789	-2.5107	0.0120491	0.0193219	YPR169W
2753.23	-0.160518	0.0754932	-2.12626	0.0334813	0.0499994	YDL237W
5366.69	0.131538	0.0565604	2.32562	0.0200388	0.031138	YDR346C
2443.27	0.142842	0.0660048	2.16412	0.0304553	0.0459226	YOR039W
2555.98	0.166769	0.0758789	2.19783	0.0279611	0.0424167	YBR043C
20930.4	0.172813	0.067846	2.54713	0.0108613	0.0175542	YAL003W
3376.19	0.184644	0.0853632	2.16304	0.0305383	0.046037	YKL190W
2443.4	0.188614	0.0849574	2.2201	0.026412	0.0402542	YIL035C
3453.29	0.190734	0.0787312	2.4226	0.01541	0.0243873	YIL115C
4886.96	0.195672	0.0844528	2.31694	0.0205068	0.0318122	YPR075C
1947.16	0.199265	0.092791	2.14746	0.0317569	0.0476756	YLR260W
2702.66	0.204914	0.0873042	2.34713	0.0189189	0.0295033	YML067C
1497.86	0.206353	0.0922856	2.23602	0.0253502	0.0387902	YNL317W
1212.78	0.206441	0.0920579	2.24251	0.0249281	0.0381801	YLR277C
1112.29	0.207122	0.0943307	2.1957	0.0281133	0.0426278	YER075C
5813.67	0.209158	0.0733529	2.85139	0.00435289	0.00747111	YPL085W
1294.74	0.212324	0.081683	2.59937	0.00933945	0.0152392	YMR213W
2351.8	0.215659	0.0874629	2.46572	0.0136737	0.0218143	YJR092W
12346.2	0.217418	0.0759561	2.86242	0.00420423	0.00722928	YBR121C
4631.5	0.224858	0.0726161	3.09654	0.00195797	0.00351808	YKR072C
1787.69	0.225646	0.0823786	2.73913	0.00616016	0.0103495	YPL138C
818.723	0.228474	0.0953598	2.39592	0.0165789	0.0261167	YKR010C
3288.12	0.229162	0.102099	2.2445	0.0248002	0.0380021	YGL054C
[truncated: 2,369 more rows]
